# Supplementary material for: Methyl 2-[(methyl­sulfon­yl)(prop­yl)amino]benzoate
Source: Acta Crystallogr Sect E Struct Rep Online. 2009 Dec 24;66(Pt 1):o248. doi: 10.1107/S1600536809054920 (PMC2980136; doi:10.1107/S1600536809054920)
Supplement: Supplementary file 2 [file e-66-0o248-Isup2.hkl]

#
# h,k,l, Fc-squared, Fo-squared, sigma(Fo-squared) and status flag
#
data_I
_shelx_title ' HS60_0m in P2(1)/c'
_shelx_refln_list_code          4
_shelx_F_calc_maximum      373.04
_exptl_crystal_F_000      1152.00
_reflns_d_resolution_high  0.8107
 
loop_
 _symmetry_equiv_pos_as_xyz
 'x, y, z'
 '-x, y+1/2, -z+1/2'
 '-x, -y, -z'
 'x, -y-1/2, z-1/2'
 
_cell_length_a    10.1762
_cell_length_b    15.0178
_cell_length_c    18.0900
_cell_angle_alpha  90.000
_cell_angle_beta   92.787
_cell_angle_gamma  90.000
 
_shelx_F_squared_multiplier     1.000
 
loop_
 _refln_index_h
 _refln_index_k
 _refln_index_l
 _refln_F_squared_calc
 _refln_F_squared_meas
 _refln_F_squared_sigma
 _refln_observed_status
   1   0   0      108.78       67.93     27.49 o
   2   0   0       73.49      334.40     13.10 o
   3   0   0       58.22       21.06     13.46 o
   4   0   0      927.02      833.43     34.52 o
   5   0   0      914.88     1248.55     61.84 o
   6   0   0      235.85      228.63     25.31 o
   7   0   0       13.80       65.93     22.84 o
   8   0   0     1003.06     1123.61     55.71 o
   9   0   0       18.83       60.58     38.32 o
  10   0   0       79.55      128.23     40.07 o
  11   0   0       16.31       43.16     61.22 o
  12   0   0        6.47       -3.52     70.62 o
   1   1   0      129.74       97.04      8.71 o
   2   1   0    16861.70    16525.52    148.47 o
   3   1   0       32.50       18.90      5.19 o
   4   1   0     4465.65     4019.71     55.71 o
   5   1   0     2328.20     2527.08     44.27 o
   6   1   0     1781.59     1771.45     36.56 o
   7   1   0       43.13       48.52     19.62 o
   8   1   0       19.87       15.07     16.09 o
   9   1   0        8.06      -16.84     20.24 o
  10   1   0      348.14      300.67     41.67 o
  11   1   0        4.54       19.75     39.38 o
  12   1   0      198.85      207.63     62.26 o
   0   2   0    15874.57    15266.25    367.56 o
   1   2   0    24775.46    25346.56    217.28 o
   2   2   0    11589.34     9796.96     86.43 o
   3   2   0      496.21      480.42      9.48 o
   4   2   0     7604.03     7487.57     95.41 o
   5   2   0     7684.10     8334.97    100.94 o
   6   2   0       32.65       40.11      8.17 o
   7   2   0      104.89      107.89      9.83 o
   8   2   0     1443.58     1254.52     30.93 o
   9   2   0      141.40      100.95     13.56 o
  10   2   0        7.59      -27.26     35.41 o
  11   2   0        4.65      -13.08     39.16 o
  12   2   0        1.60      -44.93     56.38 o
   1   3   0     5933.82     6056.52     59.45 o
   2   3   0     2758.88     2704.80     27.02 o
   3   3   0     1089.38     1013.18     15.04 o
   4   3   0     4802.97     4746.52     51.28 o
   5   3   0      428.62      492.72     13.95 o
   6   3   0     1579.45     1538.20     26.82 o
   7   3   0        1.40       -3.83      8.47 o
   8   3   0        0.36        8.28      9.57 o
   9   3   0        2.40       -5.59     13.65 o
  10   3   0      113.79      123.16     24.19 o
  11   3   0        0.70       -6.36     39.42 o
  12   3   0      222.04      179.52     61.93 o
   0   4   0   139158.75   141398.70   2408.13 o
   1   4   0      281.80      222.31      6.79 o
   2   4   0     1725.87     1995.23     24.00 o
   3   4   0      794.19      813.13     18.43 o
   4   4   0       19.09       37.78      7.24 o
   5   4   0       34.51       30.04      7.29 o
   6   4   0      515.90      523.71     14.79 o
   7   4   0      309.49      235.65     13.74 o
   8   4   0      921.20      980.76     24.98 o
   9   4   0      199.87      238.18     29.32 o
  10   4   0       72.08       95.30     23.67 o
  11   4   0       36.79       53.92     23.64 o
  12   4   0        3.57      -46.92     46.92 o
   1   5   0       26.74        8.77      5.28 o
   2   5   0     1550.43     1534.65     22.44 o
   3   5   0      991.20      971.63     17.63 o
   4   5   0     1920.72     1698.43     37.85 o
   5   5   0      740.31      757.24     18.07 o
   6   5   0      218.57      235.43     12.47 o
   7   5   0        1.89       -9.95      9.95 o
   8   5   0      204.78      197.59     15.04 o
   9   5   0       50.09       17.73     18.52 o
  10   5   0      158.39      176.07     23.88 o
  11   5   0       95.75       83.36     21.43 o
  12   5   0       71.04       87.94     35.16 o
   0   6   0       47.28       33.69     15.85 o
   1   6   0     1732.40     1291.16     26.46 o
   2   6   0      746.98      859.10     16.49 o
   3   6   0     1198.60     1318.05     23.12 o
   4   6   0      889.01      862.82     19.60 o
   5   6   0     2613.98     2517.24     39.95 o
   6   6   0       98.22      103.70     12.13 o
   7   6   0     1160.10     1167.70     28.43 o
   8   6   0      572.95      467.97     28.80 o
   9   6   0      437.63      432.36     41.45 o
  10   6   0        4.65       18.02     26.76 o
  11   6   0       37.30       13.63     30.62 o
   1   7   0      477.72      517.36     16.43 o
   2   7   0      675.01      664.88     17.08 o
   3   7   0      928.20      916.40     21.88 o
   4   7   0       55.79       75.86      9.82 o
   5   7   0     1171.55     1288.50     27.48 o
   6   7   0      170.81      154.44     12.15 o
   7   7   0      519.41      541.37     27.09 o
   8   7   0      162.11      172.19     24.14 o
   9   7   0       70.96       84.56     24.25 o
  10   7   0        0.23       38.02     23.18 o
  11   7   0      244.31      278.40     46.50 o
   0   8   0      120.25       89.41     14.06 o
   1   8   0        0.41       -1.33     11.74 o
   2   8   0       17.45       23.52     12.98 o
   3   8   0     1176.82     1106.55     25.14 o
   4   8   0      517.31      482.27     16.72 o
   5   8   0      231.49      248.05     14.09 o
   6   8   0      576.86      573.11     28.21 o
   7   8   0      292.70      299.17     26.05 o
   8   8   0       41.74       46.07     21.21 o
   9   8   0      647.56      676.81     41.31 o
  10   8   0       16.34       41.50     25.30 o
  11   8   0       40.17      -14.91     24.73 o
   1   9   0      230.74      234.50     34.53 o
   2   9   0      157.84      131.54     16.74 o
   3   9   0      633.45      563.29     19.67 o
   4   9   0      784.32      732.24     22.27 o
   5   9   0      883.59      810.17     22.99 o
   6   9   0       63.76       19.52     13.58 o
   7   9   0      136.95      138.88     24.15 o
   8   9   0       32.03       43.51     25.03 o
   9   9   0       25.34       18.46     24.57 o
  10   9   0        8.47       14.16     30.90 o
   0  10   0     1768.94     1695.82     81.81 o
   1  10   0     1556.25     1564.96     43.85 o
   2  10   0      370.95      294.06     30.55 o
   3  10   0      637.16      688.41     31.88 o
   4  10   0       79.63       65.05     24.55 o
   5  10   0      988.08      945.59     29.32 o
   6  10   0       35.09       50.09     16.93 o
   7  10   0      544.83      529.82     43.57 o
   8  10   0        0.36      -15.44     38.06 o
   9  10   0       97.81      191.89     53.81 o
  10  10   0        2.62       -6.59     30.13 o
   1  11   0        3.49       -3.60     14.68 o
   2  11   0      107.35      158.50     37.49 o
   3  11   0     1601.69     1632.05     71.84 o
   4  11   0       33.48       66.17     25.04 o
   5  11   0      767.94      909.45     33.76 o
   6  11   0       17.17      -14.46     25.77 o
   7  11   0       20.42       32.35     28.52 o
   8  11   0       82.31       60.26     31.19 o
   9  11   0       38.49       15.55     31.51 o
  10  11   0        1.28       16.83     31.68 o
   0  12   0        0.68       10.03     36.82 o
   1  12   0      288.22      261.76     34.02 o
   2  12   0       93.65      111.75     29.10 o
   3  12   0      238.22      222.04     32.81 o
   4  12   0       90.26      101.21     30.11 o
   5  12   0       77.83      101.68     28.77 o
   6  12   0       21.06      -21.65     38.46 o
   7  12   0       10.99       10.89     30.40 o
   8  12   0       11.16      -10.05     30.54 o
   9  12   0       87.07       61.94     36.85 o
   1  13   0      109.98      162.68     33.88 o
   2  13   0       79.98       92.06     30.50 o
   3  13   0       77.46       44.35     29.14 o
   4  13   0      138.14      128.63     32.28 o
   5  13   0      156.88      140.25     46.67 o
   6  13   0        8.21       23.04     39.00 o
   7  13   0       73.18      109.60     87.28 o
   8  13   0       14.14      -10.61     79.36 o
   0  14   0        1.25       59.67     43.89 o
   1  14   0      186.35      253.59     37.10 o
   2  14   0        8.23       17.75     29.67 o
   3  14   0      126.29      129.56     33.06 o
   4  14   0       16.14      -29.81     29.81 o
   5  14   0        4.09      -35.36     35.36 o
   6  14   0        7.51      -29.10     40.42 o
   7  14   0      109.50      122.06     49.90 o
   8  14   0        9.10      -81.50    102.55 o
   1  15   0       27.35       36.91     31.22 o
   2  15   0       10.50       22.48     31.41 o
   3  15   0      196.48      202.44     36.47 o
   4  15   0       26.41      127.44     49.78 o
   5  15   0       39.38       74.00     56.82 o
   6  15   0        0.06      -38.53     38.53 o
   7  15   0        0.00      -45.00     45.00 o
   0  16   0       17.94      -17.97     49.04 o
   1  16   0        3.38       12.26     32.80 o
   2  16   0      126.45      173.20     38.78 o
   3  16   0       12.98       20.96     38.85 o
   4  16   0        7.45        0.67     44.09 o
   5  16   0        0.14      -44.44     44.44 o
   6  16   0        1.71      -24.89     45.31 o
   1  17   0        1.15      -33.92     33.92 o
   2  17   0       10.91       34.86     36.56 o
   3  17   0        1.18       73.45     62.91 o
   4  17   0       84.16        3.24     54.03 o
   0  18   0        0.38        9.82     55.15 o
   1  18   0        2.21       33.10     38.71 o
   2  18   0       41.62       24.50     44.95 o
 -12   1   1        3.63        7.07     50.58 o
 -11   1   1       18.11       25.80     49.77 o
 -10   1   1        0.08        0.58     19.82 o
  -9   1   1       36.09       13.47     17.96 o
  -8   1   1        6.06       17.53     16.72 o
  -7   1   1       31.69       48.62     15.82 o
  -6   1   1      250.93      269.31     18.96 o
  -5   1   1      756.12      588.97     15.89 o
  -4   1   1       12.52       -5.22      6.37 o
  -3   1   1       17.70        2.55      4.52 o
  -1   1   1      259.73      230.90      7.34 o
   1   1   1     6061.81     5876.11     94.69 o
   3   1   1      401.10      378.92      9.57 o
   4   1   1      138.33      176.18      9.28 o
   5   1   1     2809.33     3001.07     45.05 o
   6   1   1       29.54       59.34      8.63 o
   7   1   1      459.65      439.53     20.25 o
   8   1   1        1.44        8.69     10.63 o
   9   1   1       66.51       78.93     23.36 o
  10   1   1       28.77        1.84     29.17 o
  11   1   1       52.82       37.87     53.44 o
  12   1   1        0.26      -42.39     42.39 o
 -12   2   1       12.48      -47.35     47.35 o
 -11   2   1        3.08       16.45     43.85 o
 -10   2   1       21.23      -16.27     29.78 o
  -9   2   1       61.70       57.97     19.78 o
  -8   2   1      104.79      112.37     12.52 o
  -7   2   1        2.67       -0.54      9.23 o
  -6   2   1        2.71        6.80     10.60 o
  -5   2   1        6.42        9.77      6.51 o
  -4   2   1      174.66      238.16      9.13 o
  -3   2   1      308.71      318.70      7.54 o
  -2   2   1      345.90      326.84      6.88 o
  -1   2   1     3391.10     3066.85     31.46 o
   0   2   1    17106.39    17885.47    244.70 o
   1   2   1      775.41      773.51     13.01 o
   2   2   1     1020.89     1096.79     16.92 o
   3   2   1      987.66     1002.49     14.80 o
   4   2   1      431.85      427.68     11.64 o
   5   2   1       83.62       76.97      9.72 o
   6   2   1      171.12      163.37     11.67 o
   7   2   1      241.19      221.44     12.91 o
   8   2   1        6.90       19.37     10.36 o
   9   2   1       24.11       19.23     12.72 o
  10   2   1        2.26      -35.47     35.47 o
  11   2   1        5.29      -10.21     40.12 o
  12   2   1        1.79      -21.22     45.44 o
 -12   3   1       43.58       57.64     52.38 o
 -11   3   1       27.91       83.00     46.91 o
 -10   3   1       68.34       59.09     19.02 o
  -9   3   1      123.22      124.82     12.68 o
  -8   3   1      471.92      487.87     17.63 o
  -7   3   1      258.42      207.06     11.73 o
  -6   3   1      245.79      278.87     12.05 o
  -5   3   1       69.35       81.01      8.36 o
  -4   3   1       51.84       15.56      5.70 o
  -3   3   1     2578.74     2424.67     26.44 o
  -1   3   1       51.16       92.99      5.61 o
   0   3   1     2672.61     2847.45     43.04 o
   1   3   1       10.94       25.88      5.51 o
   2   3   1     4964.86     5226.83     53.03 o
   3   3   1       14.17       29.10      5.79 o
   4   3   1    10758.21    10870.14    126.51 o
   5   3   1        4.82        8.28      7.75 o
   6   3   1      223.14      183.83     12.83 o
   7   3   1       35.25        5.33     10.04 o
   8   3   1      181.84      216.81     15.27 o
   9   3   1       21.00       11.57     17.28 o
  10   3   1       72.18       60.66     22.98 o
  11   3   1      107.54       98.36     22.98 o
  12   3   1        7.50       -2.17     63.79 o
 -12   4   1        3.77       32.30     54.07 o
 -11   4   1        7.81       -5.29     22.48 o
 -10   4   1      111.35      131.04     18.62 o
  -9   4   1        8.12       -5.56     18.04 o
  -8   4   1       75.37       83.18     12.90 o
  -7   4   1      325.86      311.47     18.26 o
  -6   4   1      492.64      510.28     15.10 o
  -5   4   1       91.49       70.44      7.39 o
  -4   4   1        2.21       -2.08      6.88 o
  -3   4   1     2104.81     2168.18     28.51 o
  -2   4   1    12511.48    11919.11    110.16 o
  -1   4   1     2180.67     2223.16     27.41 o
   0   4   1     4136.98     3832.28     57.88 o
   1   4   1     1973.88     1528.11     22.59 o
   2   4   1     7535.38     7929.85     78.21 o
   3   4   1     1648.63     1741.52     33.20 o
   4   4   1     1101.39     1222.58     25.09 o
   5   4   1      160.97      178.06      9.96 o
   6   4   1      695.38      769.65     23.11 o
   7   4   1      347.55      402.35     18.07 o
   8   4   1      258.65      276.57     15.96 o
   9   4   1      218.08      237.82     19.99 o
  10   4   1       59.73       75.33     19.57 o
  11   4   1        5.62      -16.63     22.68 o
  12   4   1        4.64       14.66     28.24 o
 -12   5   1       65.24       49.73     31.47 o
 -11   5   1      191.39      176.11     23.01 o
 -10   5   1       53.86       80.86     20.09 o
  -9   5   1      302.62      236.17     23.22 o
  -8   5   1      171.85      182.00     16.46 o
  -7   5   1        3.20        1.20     10.24 o
  -6   5   1      174.92      193.83     10.59 o
  -5   5   1     2485.28     2523.60     35.47 o
  -4   5   1     2496.18     2460.34     35.87 o
  -3   5   1       98.91      144.69      8.57 o
  -2   5   1       74.78      111.87      8.02 o
  -1   5   1     2681.23     3368.56     41.53 o
   0   5   1     4471.23     4523.48     68.65 o
   1   5   1       57.89       65.32      8.32 o
   2   5   1      972.44     1075.56     17.15 o
   3   5   1      298.44      431.59     11.49 o
   4   5   1     4167.44     4151.68     70.32 o
   5   5   1      301.12      352.58     15.27 o
   6   5   1     1416.50     1379.52     30.86 o
   7   5   1      185.94      198.81     30.99 o
   8   5   1      158.00       87.08     13.52 o
   9   5   1      157.76      166.54     24.03 o
  10   5   1       24.55       47.67     20.66 o
  11   5   1      286.57      259.19     26.57 o
  12   5   1       18.24      -13.77     25.99 o
 -11   6   1       19.66       32.97     22.06 o
 -10   6   1       97.37       69.93     21.08 o
  -9   6   1       47.81       93.61     21.52 o
  -8   6   1      769.70      758.34     34.37 o
  -7   6   1        1.96        7.62     11.33 o
  -6   6   1      179.59      189.52     12.14 o
  -5   6   1       32.08       20.20      8.58 o
  -4   6   1      402.33      485.73     16.54 o
  -3   6   1     1845.57     1863.32     32.11 o
  -2   6   1     1704.38     1672.36     29.02 o
  -1   6   1     2284.01     2222.41     35.48 o
   0   6   1     2321.79     2112.30     41.17 o
   1   6   1       81.00       82.09     13.62 o
   2   6   1     4924.55     5131.80     62.82 o
   3   6   1     1338.95     1360.00     23.49 o
   4   6   1       93.80       57.23     10.20 o
   5   6   1      992.65     1085.75     34.88 o
   6   6   1       13.90        2.98     10.13 o
   7   6   1      733.76      710.03     27.58 o
   8   6   1        0.05      -20.11     20.11 o
   9   6   1      349.04      327.37     32.33 o
  10   6   1        0.74        9.39     20.89 o
  11   6   1        0.52       42.40     22.87 o
 -11   7   1       27.41       16.21     23.37 o
 -10   7   1       85.20       43.32     29.67 o
  -9   7   1       49.74       19.56     23.74 o
  -8   7   1      436.55      407.76     42.88 o
  -7   7   1       27.00       19.12     15.38 o
  -6   7   1      206.03      204.87     13.21 o
  -5   7   1       86.08       59.26      9.96 o
  -4   7   1      274.73      290.90     14.43 o
  -3   7   1       89.89      111.66     10.83 o
  -2   7   1     3640.91     3767.60     49.78 o
  -1   7   1      817.96      895.27     20.49 o
   0   7   1       65.53       41.69     17.38 o
   1   7   1        5.28       10.12     10.21 o
   2   7   1     1061.49     1167.61     32.32 o
   3   7   1      623.93      688.34     18.07 o
   4   7   1     1368.96     1459.98     26.55 o
   5   7   1        1.86       -8.77      8.77 o
   6   7   1       84.78       94.86     13.70 o
   7   7   1       33.04        9.75     17.43 o
   8   7   1        0.43       -1.74     21.16 o
   9   7   1       48.01       48.30     28.08 o
  10   7   1        0.01      -13.87     21.88 o
  11   7   1       12.40       17.48     24.06 o
 -11   8   1       31.79       26.87     27.78 o
 -10   8   1        0.18        4.34     26.25 o
  -9   8   1       87.75       85.04     23.99 o
  -8   8   1      132.01      139.06     24.33 o
  -7   8   1       35.84       78.67     19.03 o
  -6   8   1       16.81       -4.93      9.93 o
  -5   8   1      580.03      582.93     23.25 o
  -4   8   1      220.72      172.03     13.52 o
  -3   8   1       19.08       30.51      9.91 o
  -2   8   1      268.56      273.08     12.60 o
  -1   8   1     1999.45     2146.90     48.97 o
   0   8   1     4610.44     4425.47    101.80 o
   1   8   1      505.37      437.12     28.51 o
   2   8   1      879.41      890.39     28.65 o
   3   8   1      196.22      158.77     13.93 o
   4   8   1        2.43       -0.42      9.95 o
   5   8   1       52.93       69.19     13.97 o
   6   8   1       44.22       49.89     17.12 o
   7   8   1       13.54      -10.83     21.06 o
   8   8   1      301.95      275.48     30.48 o
   9   8   1       93.40       84.54     26.15 o
  10   8   1        0.57       13.60     24.74 o
  11   8   1        0.88       -3.40     25.04 o
 -10   9   1        7.77      -11.12     28.64 o
  -9   9   1        1.16       18.62     23.52 o
  -8   9   1        0.97       -2.29     22.44 o
  -7   9   1       45.11       59.17     17.49 o
  -6   9   1       32.35       19.49     13.11 o
  -5   9   1      133.15      123.76     15.08 o
  -4   9   1      552.89      522.98     19.58 o
  -3   9   1       59.27       60.38     13.13 o
  -2   9   1        7.36       -9.39      9.39 o
  -1   9   1      809.95      810.45     24.02 o
   0   9   1       50.39       28.46     23.67 o
   1   9   1      528.62      476.30     24.89 o
   2   9   1        8.20       -2.65     13.76 o
   3   9   1      664.12      552.15     27.95 o
   4   9   1       25.74       30.30     11.59 o
   5   9   1       14.69        8.14     13.63 o
   6   9   1      127.75      155.06     22.80 o
   7   9   1      144.27      161.73     27.21 o
   8   9   1      189.34      125.40     38.02 o
   9   9   1        2.11      -14.32     23.61 o
  10   9   1        5.48       59.31     36.89 o
 -10  10   1        1.15      -19.16     45.52 o
  -9  10   1       75.53       41.96     31.64 o
  -8  10   1      113.32      111.99     27.17 o
  -7  10   1       57.73       70.94     24.66 o
  -6  10   1       26.67       25.70     17.05 o
  -5  10   1       82.87       99.06     16.20 o
  -4  10   1      211.09      269.18     22.81 o
  -3  10   1       56.55       86.26     15.45 o
  -2  10   1      177.56      131.03     16.21 o
  -1  10   1        0.45       -9.27      9.27 o
   0  10   1       23.20        1.06     13.13 o
   1  10   1      218.60      216.38     26.35 o
   2  10   1      130.19      138.38     20.05 o
   3  10   1      186.14      245.64     23.18 o
   4  10   1       15.29       51.50     18.89 o
   5  10   1        6.87       39.74     13.51 o
   6  10   1        7.27       39.67     22.84 o
   7  10   1      111.55      129.97     27.63 o
   8  10   1       97.86      129.17     28.53 o
   9  10   1        0.92      -24.81     24.81 o
  10  10   1        0.20        7.17     26.85 o
 -10  11   1       29.35      -31.96     31.96 o
  -9  11   1       44.15       47.19     33.74 o
  -8  11   1       54.91       31.24     31.09 o
  -7  11   1       48.44       62.39     24.79 o
  -6  11   1       35.40       44.33     22.60 o
  -5  11   1        4.67        1.79     17.08 o
  -4  11   1        0.53        6.33     17.35 o
  -3  11   1       10.06      -14.50     14.50 o
  -2  11   1      147.55      179.72     20.86 o
  -1  11   1        1.22      -12.94     12.94 o
   0  11   1        0.02       11.85     29.25 o
   1  11   1        1.86       18.50     15.66 o
   2  11   1      344.26      282.67     51.57 o
   3  11   1       12.90      -33.90     33.90 o
   4  11   1        0.50       25.79     19.85 o
   5  11   1       26.95       44.20     15.95 o
   6  11   1       25.24       50.27     28.25 o
   7  11   1       64.83       45.67     30.21 o
   8  11   1        1.04      -26.77     26.77 o
   9  11   1        4.27       11.34     31.65 o
  10  11   1        0.89       -4.11     30.84 o
  -9  12   1       14.77       41.61     44.12 o
  -8  12   1        3.42      -20.59     36.63 o
  -7  12   1      190.07      162.48     47.37 o
  -6  12   1        0.95       46.74     42.94 o
  -5  12   1        0.81        9.81     22.99 o
  -4  12   1       24.30       -6.69     26.15 o
  -3  12   1      183.61      231.83     33.36 o
  -2  12   1        2.66       10.64     25.80 o
  -1  12   1      186.86      249.09     33.10 o
   0  12   1        6.68       31.38     14.69 o
   1  12   1        5.84       -2.22     25.01 o
   2  12   1      246.15      246.09     32.92 o
   3  12   1       32.72      -16.33     21.92 o
   4  12   1       38.12       22.35     21.58 o
   5  12   1       34.74       69.97     26.61 o
   6  12   1       56.82       13.37     27.57 o
   7  12   1       66.69        4.21     37.87 o
   8  12   1       11.95       19.99     32.32 o
   9  12   1        0.91      -11.91     37.76 o
  -8  13   1        3.41      -31.07     41.00 o
  -7  13   1        0.67       -5.16     39.12 o
  -6  13   1        0.54       -2.47     38.38 o
  -5  13   1        4.70       17.61     40.11 o
  -4  13   1        0.14      -25.94     25.94 o
  -3  13   1       31.38       10.98     26.97 o
  -2  13   1      191.74      257.26     35.72 o
  -1  13   1      260.51      166.76     32.80 o
   0  13   1       99.14      143.17     47.15 o
   1  13   1       32.76       42.58     28.21 o
   2  13   1      113.58      168.93     60.40 o
   3  13   1       16.26       55.16     28.20 o
   4  13   1       86.42      114.50     31.35 o
   5  13   1       24.41       33.52     29.47 o
   6  13   1        2.53        2.32     29.82 o
   7  13   1        5.39      -29.69     29.69 o
   8  13   1       62.97       17.23     35.45 o
  -8  14   1        1.17       48.89     45.04 o
  -7  14   1       20.88      -10.97     40.58 o
  -6  14   1        1.03      -13.00     41.18 o
  -5  14   1        8.73        9.57     41.62 o
  -4  14   1        0.01      -40.02     40.02 o
  -3  14   1        2.66       36.38     30.32 o
  -2  14   1        7.24       -9.08     28.45 o
  -1  14   1      201.76      285.28     63.64 o
   0  14   1       84.27       86.70     32.31 o
   1  14   1      146.44      235.01     38.06 o
   2  14   1       42.56      -19.09     28.06 o
   3  14   1        2.43      -12.77     27.69 o
   4  14   1       37.10       46.73     35.67 o
   5  14   1        4.00      -15.31     41.17 o
   6  14   1        2.20       10.72     42.09 o
   7  14   1        5.89      -47.72     47.72 o
   8  14   1       47.62       22.38     85.60 o
  -7  15   1       42.05      -22.46     47.04 o
  -6  15   1        7.00      -30.54     51.31 o
  -5  15   1       46.23       62.11     46.93 o
  -4  15   1       40.05       21.14     45.94 o
  -3  15   1       10.44       15.46     34.22 o
  -2  15   1       11.72      -24.98     28.07 o
  -1  15   1       88.65      176.65     37.24 o
   0  15   1       84.81      140.19     42.11 o
   1  15   1       24.39       70.53     32.20 o
   2  15   1        7.14      -11.92     29.85 o
   3  15   1       24.52       37.58     46.22 o
   4  15   1       26.15      -14.75     42.65 o
   5  15   1       27.32       64.48     46.25 o
   6  15   1       47.87       27.48     44.79 o
   7  15   1        4.68       -4.75     44.67 o
  -6  16   1        0.15      -32.79     45.64 o
  -5  16   1        8.86      -41.43     45.62 o
  -4  16   1       22.73       51.59     49.99 o
  -3  16   1       17.03       39.54     40.22 o
  -2  16   1       34.32       90.56     35.50 o
  -1  16   1       70.20      119.94     37.46 o
   0  16   1        5.46      -22.50     31.75 o
   1  16   1       27.58      -12.04     32.50 o
   2  16   1       15.75      -31.09     31.09 o
   3  16   1        0.17      -28.97     35.74 o
   4  16   1        0.46      -29.87     62.25 o
   5  16   1        5.14      -24.17     46.86 o
   6  16   1       15.03      -43.57     43.57 o
  -4  17   1        3.14      -46.62     83.98 o
  -3  17   1       27.76       25.36     53.24 o
  -2  17   1       13.25       14.99     35.93 o
  -1  17   1       25.11      -32.72     32.72 o
   0  17   1        5.87       74.97     36.06 o
   1  17   1        0.26       27.08     34.01 o
   2  17   1       16.01       25.72     35.93 o
   3  17   1       27.12       31.96     65.19 o
   4  17   1        5.61      -32.26    138.89 o
  -2  18   1        0.16        0.68     43.79 o
  -1  18   1        2.37       -4.40     34.89 o
   0  18   1       10.11      -16.63     37.25 o
   1  18   1       36.42       -4.11     37.86 o
   2  18   1        0.28      -12.26     42.57 o
 -12   0   2        9.10      -29.95     68.86 o
 -11   0   2      153.54      138.25     50.37 o
 -10   0   2        1.09       18.17     28.63 o
  -9   0   2      509.48      506.17     44.38 o
  -8   0   2     1061.94     1185.54     58.07 o
  -7   0   2       26.54       39.70     21.61 o
  -6   0   2      460.42      463.87     32.25 o
  -5   0   2     2861.51     2941.17     89.02 o
  -4   0   2     2147.54     1652.51     33.54 o
  -3   0   2       57.95      126.72      8.82 o
  -1   0   2    33646.37    32040.48    427.73 o
   1   0   2     6978.11     7512.70    129.18 o
   2   0   2    71156.09    71354.31   1182.34 o
   3   0   2     1541.11     1418.68     32.75 o
   4   0   2     2551.43     2735.00     65.24 o
   5   0   2     1455.85     1551.75     47.31 o
   6   0   2      716.57      578.86     33.14 o
   7   0   2      180.93      142.41     15.61 o
   8   0   2      102.65       91.06     19.85 o
   9   0   2        1.87       28.91     18.48 o
  10   0   2       41.46       -1.47     51.24 o
  11   0   2       95.23       66.36     64.16 o
  12   0   2       20.91      -56.82     56.82 o
 -12   1   2      126.87      115.74     58.25 o
 -11   1   2       13.04       -2.60     29.17 o
 -10   1   2      560.53      601.28     47.83 o
  -9   1   2      101.74       94.76     21.12 o
  -8   1   2        2.27       -7.74     16.49 o
  -7   1   2       43.85       23.26     14.97 o
  -6   1   2      411.67      433.86     15.04 o
  -5   1   2     1786.54     1951.07     29.24 o
  -4   1   2        1.20       -4.37      6.10 o
  -3   1   2        9.35        6.34      5.17 o
  -2   1   2    26132.16    25744.82    212.17 o
  -1   1   2     2508.27     2713.38     29.18 o
   0   1   2     9714.79     9755.68    166.43 o
   1   1   2    11800.72    11455.95    146.74 o
   2   1   2     8557.44     8002.21     93.55 o
   3   1   2       35.40       23.47      5.84 o
   4   1   2      480.67      389.04     10.38 o
   5   1   2      411.17      444.82     23.52 o
   6   1   2     1010.91     1002.00     37.06 o
   7   1   2       61.19       72.95     11.07 o
   8   1   2      166.68      194.49     17.31 o
   9   1   2       47.40       79.57     17.50 o
  10   1   2       44.78       65.84     31.61 o
  11   1   2       18.24       39.72     40.59 o
  12   1   2       57.69       75.28     54.24 o
 -12   2   2        9.55      -11.99     49.19 o
 -11   2   2       90.87       19.20     37.20 o
 -10   2   2       54.75       24.59     27.37 o
  -9   2   2       46.66       95.41     21.73 o
  -8   2   2        5.68        4.68     10.18 o
  -7   2   2        0.94        3.50      8.21 o
  -6   2   2      235.74      245.43     11.33 o
  -5   2   2        5.12       12.91      7.25 o
  -4   2   2     1381.43     1826.62     25.75 o
  -3   2   2     1029.67     1086.25     15.34 o
  -2   2   2    25541.07    27084.23    230.30 o
  -1   2   2     1111.57     1029.84     17.48 o
   0   2   2      511.31      701.54     14.18 o
   1   2   2      530.78      548.07     11.94 o
   2   2   2     1933.04     1588.87     26.01 o
   3   2   2        0.79       10.86      6.48 o
   4   2   2    11633.29    11211.18    129.58 o
   5   2   2       21.48       16.40      8.64 o
   6   2   2      103.86      198.65     13.48 o
   7   2   2      435.94      506.85     19.83 o
   8   2   2      186.22      190.47     14.90 o
   9   2   2       27.24        3.76     12.85 o
  10   2   2      277.24      302.93     50.63 o
  11   2   2       19.82       14.46     60.78 o
  12   2   2        6.21       28.89     48.31 o
 -12   3   2       44.24        3.80     53.88 o
 -11   3   2       17.87       26.87     36.12 o
 -10   3   2      410.73      416.91     27.75 o
  -9   3   2      155.43      155.41     17.02 o
  -8   3   2      491.63      494.50     22.33 o
  -7   3   2       72.34       34.10      9.98 o
  -6   3   2     1371.16     1296.88     25.20 o
  -5   3   2     1766.81     1793.00     26.90 o
  -4   3   2      125.00       74.12      6.75 o
  -3   3   2      540.09      470.26     11.79 o
  -2   3   2     6242.00     6017.74     58.12 o
  -1   3   2     7215.49     6585.41     77.70 o
   0   3   2       10.32        6.79      8.30 o
   1   3   2      226.38      281.63     11.22 o
   2   3   2     2835.32     2552.43     35.80 o
   3   3   2      271.46      227.95     12.45 o
   4   3   2      364.84      382.58     13.21 o
   5   3   2        1.50       21.20      7.49 o
   6   3   2     1690.98     1511.56     34.16 o
   7   3   2       17.30       10.50     11.67 o
   8   3   2       34.99       38.10     13.00 o
   9   3   2       11.18       -7.22     14.71 o
  10   3   2       20.91       11.30     19.64 o
  11   3   2       13.26      -13.98     22.24 o
  12   3   2       55.02       51.52     51.60 o
 -12   4   2      101.99       23.20     73.56 o
 -11   4   2       23.39       29.99     29.90 o
 -10   4   2        7.04       15.54     25.79 o
  -9   4   2        4.51        2.64     13.44 o
  -8   4   2      880.03      935.81     26.81 o
  -7   4   2       34.24       32.78     14.47 o
  -6   4   2      194.46      214.31     12.66 o
  -5   4   2       19.18       18.65      7.20 o
  -4   4   2       65.50       51.45      8.19 o
  -3   4   2     1118.44     1234.59     23.44 o
  -2   4   2      705.79      638.46     13.73 o
  -1   4   2     1896.53     2179.78     30.25 o
   1   4   2     1065.21     1008.55     21.66 o
   2   4   2    15659.24    15415.35    166.93 o
   3   4   2        7.36        4.68      8.36 o
   4   4   2     1061.65     1137.80     37.11 o
   5   4   2      113.00      127.95     11.62 o
   6   4   2      545.59      481.26     15.26 o
   7   4   2        9.85        6.78     12.98 o
   8   4   2       41.05       71.86     13.76 o
   9   4   2        4.73       -6.85     21.97 o
  10   4   2       69.15      133.51     21.89 o
  11   4   2      227.49      205.63     24.24 o
  12   4   2       17.93       73.13     25.92 o
 -12   5   2       10.89      -25.25     25.25 o
 -11   5   2       62.20       56.65     18.70 o
 -10   5   2      375.57      320.65     25.15 o
  -9   5   2      446.30      423.93     25.89 o
  -8   5   2       55.47       55.88     13.73 o
  -7   5   2      592.52      648.01     22.65 o
  -6   5   2      110.98       93.82      9.78 o
  -5   5   2       32.37        3.01      8.25 o
  -4   5   2      567.35      572.08     25.14 o
  -3   5   2      751.59      723.61     18.44 o
  -2   5   2     1882.28     1607.97     25.93 o
  -1   5   2     8560.44     8891.60    100.20 o
   0   5   2       27.39       16.70     10.87 o
   1   5   2     3654.61     3355.81     49.54 o
   2   5   2       47.16       23.01      8.33 o
   3   5   2      219.96      245.06     12.81 o
   4   5   2        4.54       18.07      9.31 o
   5   5   2      127.52      156.13     14.63 o
   6   5   2      982.51      947.26     26.19 o
   7   5   2      305.49      318.99     18.78 o
   8   5   2       70.75       17.84     14.36 o
   9   5   2       68.27       85.24     21.72 o
  10   5   2        0.01      -20.81     20.81 o
  11   5   2       17.04       42.48     21.82 o
 -11   6   2        0.01        9.70     20.27 o
 -10   6   2        0.08      -17.90     17.90 o
  -9   6   2      243.35      225.97     24.79 o
  -8   6   2        9.87       22.05     17.57 o
  -7   6   2     1108.52     1139.38     41.35 o
  -6   6   2      158.76      142.64     11.86 o
  -5   6   2      646.53      715.64     26.08 o
  -4   6   2      614.37      656.06     18.00 o
  -3   6   2      427.49      320.23     13.65 o
  -2   6   2      107.02      106.22      9.18 o
  -1   6   2       51.42       57.39      8.39 o
   0   6   2       59.43       64.72     13.87 o
   1   6   2     1499.80     1315.71     32.84 o
   2   6   2      712.16      747.01     21.56 o
   3   6   2       26.04       -0.44      8.83 o
   4   6   2       43.94       57.13     12.29 o
   5   6   2       46.04       29.51     11.11 o
   6   6   2      765.64      762.04     30.41 o
   7   6   2       41.13       36.34     12.22 o
   8   6   2        0.62       -4.48     19.29 o
   9   6   2       82.29      108.34     24.16 o
  10   6   2      103.38      108.84     25.24 o
  11   6   2       68.10       85.06     26.11 o
 -11   7   2      192.12      195.87     29.41 o
 -10   7   2        6.15      -21.68     21.89 o
  -9   7   2      373.03      418.98     32.71 o
  -8   7   2     1035.85      982.45     44.16 o
  -7   7   2      179.27      180.28     27.88 o
  -6   7   2       36.49       47.14     11.50 o
  -5   7   2       72.57       70.09     13.72 o
  -4   7   2       23.98       27.39     10.82 o
  -3   7   2      292.34      261.10     15.54 o
  -2   7   2      172.44      203.78     11.73 o
  -1   7   2      238.92      265.22     12.12 o
   0   7   2        2.53      -11.35     16.91 o
   1   7   2       11.50        1.46      7.79 o
   2   7   2      276.13      285.80     15.93 o
   3   7   2      888.09      904.53     22.09 o
   4   7   2      216.98      235.17     15.23 o
   5   7   2     1221.83     1167.98     32.34 o
   6   7   2        0.48        8.07     13.37 o
   7   7   2       76.68       61.08     21.94 o
   8   7   2       94.28       63.52     23.01 o
   9   7   2       13.39        9.51     22.75 o
  10   7   2       54.42       53.18     35.64 o
  11   7   2       77.24       55.07     25.67 o
 -11   8   2        6.22      -32.32     32.32 o
 -10   8   2       18.12       46.15     31.98 o
  -9   8   2      357.86      355.98     38.50 o
  -8   8   2      116.97      126.87     26.69 o
  -7   8   2      615.12      617.48     32.92 o
  -6   8   2      292.44      340.27     19.94 o
  -5   8   2      766.92      698.56     22.54 o
  -4   8   2     1028.02      938.65     28.08 o
  -3   8   2       48.11      104.85     15.04 o
  -2   8   2      897.72      838.00     33.70 o
  -1   8   2      199.73      207.19     17.51 o
   0   8   2      652.49      670.84     24.64 o
   1   8   2       13.93       10.03     12.07 o
   2   8   2      286.05      222.37     14.89 o
   3   8   2       33.03       71.18     11.01 o
   4   8   2       99.54      115.61     14.10 o
   5   8   2      383.00      430.38     22.62 o
   6   8   2       11.48       -3.77     12.56 o
   7   8   2       14.69      -15.76     20.22 o
   8   8   2      319.64      324.74     37.78 o
   9   8   2      341.34      388.18     34.72 o
  10   8   2       20.86       14.65     25.26 o
  11   8   2       78.72       76.20     28.22 o
 -10   9   2        6.50       -3.62     25.90 o
  -9   9   2      100.37       62.61     26.48 o
  -8   9   2       10.53       -3.87     22.66 o
  -7   9   2      406.36      414.95     26.42 o
  -6   9   2      386.06      341.52     20.03 o
  -5   9   2      137.63      146.45     16.07 o
  -4   9   2       15.21       16.21     13.36 o
  -3   9   2      762.41      747.21     26.80 o
  -2   9   2       76.40       55.78      9.73 o
  -1   9   2      249.96      343.04     21.80 o
   0   9   2      169.46      199.80     25.16 o
   1   9   2        0.35       -5.72     12.70 o
   2   9   2       72.11       41.01     18.49 o
   3   9   2     1211.10     1265.26     35.64 o
   4   9   2       47.20       27.15     12.17 o
   5   9   2      168.41      166.06     16.78 o
   6   9   2       38.11       22.83     16.13 o
   7   9   2      313.66      302.28     42.53 o
   8   9   2        3.55       20.37     24.90 o
   9   9   2       14.70       35.24     25.70 o
  10   9   2       32.82       69.71     28.42 o
 -10  10   2       16.44       25.40     31.84 o
  -9  10   2       89.73       64.01     30.52 o
  -8  10   2        9.92       62.78     28.47 o
  -7  10   2      693.56      716.38     46.71 o
  -6  10   2       99.56       70.83     23.93 o
  -5  10   2      893.18      923.38     33.11 o
  -4  10   2      529.21      618.30     30.65 o
  -3  10   2       64.05       34.89     13.87 o
  -2  10   2       69.20       57.87     10.11 o
  -1  10   2      512.56      555.69     36.36 o
   0  10   2     1179.94     1153.64     47.68 o
   1  10   2     1837.78     1839.69     47.65 o
   2  10   2     1062.36     1115.31     38.16 o
   3  10   2      102.27       87.36     18.90 o
   4  10   2      299.41      286.41     21.02 o
   5  10   2       27.14       36.11     17.26 o
   6  10   2      582.05      564.40     36.69 o
   7  10   2      116.41      144.32     28.12 o
   8  10   2       91.67       82.39     28.17 o
   9  10   2       86.32       83.56     29.15 o
  10  10   2       11.64       42.79     40.98 o
 -10  11   2        2.29        1.80     39.05 o
  -9  11   2       36.12       -5.13     29.28 o
  -8  11   2       20.05        5.62     26.75 o
  -7  11   2       30.71       30.65     28.09 o
  -6  11   2       25.21       44.74     20.18 o
  -5  11   2       32.57       45.28     17.36 o
  -4  11   2       48.43       49.45     19.44 o
  -3  11   2      799.15      935.10     30.83 o
  -2  11   2      108.98      153.93     16.09 o
  -1  11   2      189.37      248.07     32.41 o
   0  11   2       26.42       21.35     29.12 o
   1  11   2        1.08        6.17     22.28 o
   2  11   2      603.29      662.22     40.73 o
   3  11   2     1036.44      925.73     44.39 o
   4  11   2      134.29      200.49     24.64 o
   5  11   2      583.21      587.71     39.42 o
   6  11   2        1.61       -9.79     21.96 o
   7  11   2       47.34       39.78     25.39 o
   8  11   2       80.61       61.76     27.45 o
   9  11   2       22.77      -25.12     26.77 o
  -9  12   2       21.28       31.76     39.24 o
  -8  12   2        0.55      -36.06     36.06 o
  -7  12   2      123.62       64.89     44.28 o
  -6  12   2       72.39      103.51     67.17 o
  -5  12   2      258.82      219.80     30.26 o
  -4  12   2      175.96      102.25     21.24 o
  -3  12   2       33.04       24.64     17.02 o
  -2  12   2      659.33      694.66     32.65 o
  -1  12   2      310.42      323.37     29.66 o
   0  12   2       22.11       34.96     28.42 o
   1  12   2      120.83       89.77     28.72 o
   2  12   2      122.07      130.80     19.28 o
   3  12   2      128.31      165.35     23.64 o
   4  12   2        1.15       10.63     16.87 o
   5  12   2       64.71       49.42     25.57 o
   6  12   2        2.38      -10.74     27.96 o
   7  12   2       72.55       71.78     33.15 o
   8  12   2       14.01       33.21     32.99 o
   9  12   2      152.78       91.06     37.80 o
  -8  13   2       29.35       78.24     93.45 o
  -7  13   2       35.38       21.17     63.28 o
  -6  13   2        4.49       61.76     63.28 o
  -5  13   2       86.54      154.23     48.11 o
  -4  13   2        0.28       13.22     27.87 o
  -3  13   2       50.44       10.22     27.08 o
  -2  13   2       48.96       55.71     28.68 o
  -1  13   2      186.08      193.36     33.32 o
   0  13   2      555.01      652.78     46.00 o
   1  13   2       11.80       27.50     27.64 o
   2  13   2       47.73       89.96     31.34 o
   3  13   2       51.40      136.36     32.29 o
   4  13   2        2.48        7.22     22.26 o
   5  13   2       17.37        1.71     28.23 o
   6  13   2        0.08      -28.31     29.03 o
   7  13   2      226.41      254.55     41.44 o
   8  13   2        8.99      -18.05     31.81 o
  -8  14   2       16.38       20.78     94.92 o
  -7  14   2       24.48       75.52     46.36 o
  -6  14   2       27.80       -4.64    103.21 o
  -5  14   2       48.97       14.11     45.67 o
  -4  14   2      145.68      155.72     41.17 o
  -3  14   2       63.23       38.24     30.53 o
  -2  14   2       26.87       -1.89     27.71 o
  -1  14   2       45.88       57.88     30.54 o
   0  14   2       34.30       84.78     37.02 o
   1  14   2      490.71      509.92     45.00 o
   2  14   2       21.71       26.88     29.64 o
   3  14   2        7.64        8.82     29.86 o
   4  14   2       12.99       33.14     40.29 o
   5  14   2        0.05       11.27     41.40 o
   6  14   2       51.80       12.07     43.00 o
   7  14   2       45.74       23.76     44.35 o
   8  14   2       22.96      -49.51     69.89 o
  -7  15   2        1.50      -13.19     44.90 o
  -6  15   2       14.24      -18.71     42.56 o
  -5  15   2       37.21       -4.74     44.71 o
  -4  15   2        0.11      -14.38     41.61 o
  -3  15   2       29.26      108.85     34.53 o
  -2  15   2       96.34       68.64     37.66 o
  -1  15   2      121.31      105.52     34.40 o
   0  15   2       51.41       17.78     33.27 o
   1  15   2       43.34       82.14     32.79 o
   2  15   2       18.62       18.13     31.53 o
   3  15   2       21.75      -29.21     29.21 o
   4  15   2        0.02       -2.64     44.45 o
   5  15   2       33.22       26.74     46.35 o
   6  15   2       39.24       61.62     49.75 o
   7  15   2        0.84       23.48     45.73 o
  -6  16   2       24.33       59.87     50.28 o
  -5  16   2        7.72       26.47     49.87 o
  -4  16   2       18.50      -41.11     41.11 o
  -3  16   2       52.32      125.43     50.19 o
  -2  16   2       23.81        0.67     32.94 o
  -1  16   2        4.98       -3.21     31.34 o
   0  16   2      246.25      195.06     40.18 o
   1  16   2       48.06       67.18     35.00 o
   2  16   2       51.31       50.01     34.56 o
   3  16   2        0.07       45.89     39.45 o
   4  16   2        9.80        1.10     47.28 o
   5  16   2        3.36       11.82     49.09 o
   6  16   2        0.01       46.35     52.53 o
  -4  17   2       32.00       27.16     52.56 o
  -3  17   2       10.28       27.26     74.29 o
  -2  17   2       25.00       23.93     35.88 o
  -1  17   2       79.43       53.42     38.41 o
   0  17   2        1.68       39.55     35.83 o
   1  17   2        0.33       22.98     38.93 o
   2  17   2        0.00      -31.79     31.79 o
   3  17   2       21.21        6.08     49.10 o
   4  17   2        9.21       -0.04     49.27 o
  -2  18   2        4.17       12.31     44.25 o
  -1  18   2       21.69       52.96     38.38 o
   0  18   2       20.94       -3.74     38.59 o
   1  18   2        6.55       -7.07     36.94 o
   2  18   2       43.62       83.24     58.86 o
 -12   1   3       32.14      -35.08     35.08 o
 -11   1   3        2.14      -30.09     30.09 o
 -10   1   3        4.72       -1.89     23.47 o
  -9   1   3       39.01       53.96     20.76 o
  -8   1   3      229.27      174.30     21.77 o
  -7   1   3       20.47       47.84     12.00 o
  -6   1   3        0.55        5.48      8.24 o
  -5   1   3      718.61      714.27     15.94 o
  -4   1   3       10.16       -2.57      6.92 o
  -1   1   3     1025.19      868.01     15.07 o
   1   1   3     2029.42     1844.06     26.11 o
   2   1   3      205.74      349.19     10.08 o
   3   1   3        1.33       -5.10      5.58 o
   4   1   3      246.82      350.45     12.28 o
   5   1   3      871.76     1021.69     24.76 o
   6   1   3       52.02       54.29     11.70 o
   7   1   3       34.60       69.67     13.15 o
   8   1   3      202.90      205.38     15.85 o
   9   1   3       98.78      110.40     15.46 o
  10   1   3       31.32       39.86     41.35 o
  11   1   3        3.90       -7.76     39.10 o
  12   1   3       22.29       26.88     51.09 o
 -12   2   3       11.81       12.63     64.01 o
 -11   2   3       16.80       43.52     31.51 o
 -10   2   3      172.67      153.53     40.36 o
  -9   2   3       30.69       38.56     14.26 o
  -8   2   3        1.63       -0.53      8.80 o
  -7   2   3       39.93       61.88      9.50 o
  -6   2   3      241.79      265.34     12.08 o
  -5   2   3      659.45      765.62     18.11 o
  -4   2   3      902.19      954.45     15.94 o
  -3   2   3     1236.71     1262.37     19.18 o
  -2   2   3      118.89       93.94      6.54 o
  -1   2   3     9479.39     9260.66    106.41 o
   0   2   3      711.37      632.66     14.92 o
   1   2   3     2591.46     2098.22     30.86 o
   2   2   3    10561.63    10349.52    113.88 o
   3   2   3     4085.37     4608.87     67.29 o
   4   2   3      120.24      135.11     10.52 o
   5   2   3      512.29      582.38     20.14 o
   6   2   3        4.30      -10.20     10.20 o
   7   2   3       22.99       23.70     12.14 o
   8   2   3        2.98        2.13     12.43 o
   9   2   3       79.01       62.44     16.46 o
  10   2   3        2.48      -18.97     18.97 o
  11   2   3       27.89       31.01     43.39 o
  12   2   3        3.57      -41.82     46.55 o
 -12   3   3        6.04      -54.76     54.76 o
 -11   3   3       19.38       14.30     35.56 o
 -10   3   3        1.99       26.30     18.29 o
  -9   3   3      193.14      203.45     14.84 o
  -8   3   3      343.41      297.23     15.59 o
  -7   3   3       19.13       30.02     10.58 o
  -6   3   3        5.54        8.34      8.93 o
  -5   3   3      179.69      167.12     10.08 o
  -4   3   3      150.28      141.69      9.04 o
  -3   3   3     2018.28     2215.00     33.24 o
  -1   3   3    16056.33    15790.74    177.78 o
   0   3   3     1285.36      971.41     20.44 o
   1   3   3      215.70      191.12      9.73 o
   2   3   3     6586.47     6788.76     82.26 o
   3   3   3     1684.31     1433.51     27.16 o
   4   3   3     7226.52     7592.03     97.80 o
   5   3   3     1118.60     1198.58     24.15 o
   6   3   3       93.10      120.54     11.67 o
   7   3   3      163.45      185.44     15.98 o
   8   3   3       97.04       68.14     14.90 o
   9   3   3       45.01       80.67     29.37 o
  10   3   3       21.81       44.06     24.76 o
  11   3   3       23.20      -17.26     18.29 o
  12   3   3       32.91      -10.81     29.88 o
 -12   4   3        0.11      -14.09     65.33 o
 -11   4   3        3.50       -1.79     20.88 o
 -10   4   3      128.08      121.99     18.15 o
  -9   4   3       48.54       43.54     15.20 o
  -8   4   3      613.62      653.70     22.40 o
  -7   4   3     2102.65     2010.82     35.67 o
  -6   4   3        0.05        1.09      8.25 o
  -5   4   3       68.26       47.73      8.22 o
  -4   4   3       21.84       25.38      8.03 o
  -3   4   3     1518.01     1530.02     27.02 o
  -2   4   3     8306.23     7934.53     90.21 o
   0   4   3     5272.44     5427.69     77.74 o
   1   4   3     8544.38     8942.34    120.53 o
   2   4   3    14552.10    15469.00    188.76 o
   3   4   3     2641.66     2642.19     42.09 o
   4   4   3     6129.08     6556.77    113.68 o
   5   4   3      400.42      370.13     17.86 o
   6   4   3      228.18      256.51     12.34 o
   7   4   3       98.82       91.65     13.95 o
   8   4   3      108.70      124.10     17.09 o
   9   4   3      201.97      240.24     32.92 o
  10   4   3        1.25       -8.12     23.90 o
  11   4   3       31.28       31.50     24.88 o
  12   4   3       28.91       34.30     21.70 o
 -12   5   3       76.47       94.96     28.80 o
 -11   5   3       47.39       62.21     19.05 o
 -10   5   3       35.53       42.28     18.72 o
  -9   5   3       13.99        1.73     18.05 o
  -8   5   3      109.58      101.96     14.86 o
  -7   5   3      189.85      193.19     15.08 o
  -6   5   3      594.12      592.60     17.87 o
  -5   5   3     2187.72     2171.54     34.63 o
  -4   5   3      264.16      209.94     14.19 o
  -3   5   3        1.21       -0.05      8.75 o
  -2   5   3     2579.71     2946.45     42.79 o
  -1   5   3       14.72       -0.27     10.12 o
   0   5   3     4992.48     4817.77     66.34 o
   1   5   3     1039.97     1257.29     30.92 o
   2   5   3       22.11       48.84      8.06 o
   3   5   3       25.60       38.93      9.77 o
   4   5   3      627.84      635.25     21.15 o
   5   5   3       17.09       -7.41      9.14 o
   6   5   3       73.32       48.02     12.20 o
   7   5   3       12.89       17.19     13.49 o
   8   5   3      225.01      187.14     30.91 o
   9   5   3      116.02      195.56     33.15 o
  10   5   3      173.36      124.92     24.30 o
  11   5   3       47.89       58.32     27.55 o
 -11   6   3        7.42       -0.34     21.49 o
 -10   6   3      328.21      287.18     38.78 o
  -9   6   3      344.51      340.11     27.48 o
  -8   6   3       40.58       28.28     16.79 o
  -7   6   3      311.53      326.92     20.02 o
  -6   6   3      261.14      334.86     17.77 o
  -5   6   3        0.08        1.10      8.68 o
  -4   6   3      163.91      208.33     13.26 o
  -3   6   3        0.59       -8.59      8.59 o
  -2   6   3     2786.13     3102.65     43.04 o
  -1   6   3     2208.37     2100.54     40.57 o
   0   6   3      160.78       89.78     12.74 o
   1   6   3     2201.84     2016.12     42.74 o
   2   6   3     1212.93     1198.68     23.24 o
   3   6   3     1164.14     1355.75     28.90 o
   4   6   3     1497.62     1447.56     37.89 o
   5   6   3      715.12      652.49     29.91 o
   6   6   3       14.46       12.72     12.61 o
   7   6   3        2.71       -9.49     12.61 o
   8   6   3      120.53      147.35     30.27 o
   9   6   3      192.02      220.90     28.99 o
  10   6   3        6.00       36.63     30.03 o
  11   6   3        8.26       31.01     24.01 o
 -11   7   3       31.73       35.69     25.54 o
 -10   7   3       37.92       61.22     25.75 o
  -9   7   3        5.30       -1.33     22.14 o
  -8   7   3      194.67      179.18     32.99 o
  -7   7   3      102.51      108.38     18.49 o
  -6   7   3      244.03      218.12     14.75 o
  -5   7   3       43.31       54.42      9.87 o
  -4   7   3      164.55      174.23     13.55 o
  -3   7   3     1198.59     1251.01     31.03 o
  -2   7   3       22.20       48.60      8.48 o
  -1   7   3     5066.16     5159.76     77.26 o
   0   7   3      769.43      788.39     30.04 o
   1   7   3      625.44      532.02     21.61 o
   2   7   3      109.24       77.55      9.08 o
   3   7   3      500.80      369.82     13.75 o
   4   7   3     2164.09     2245.61     48.19 o
   5   7   3      208.34      208.71     17.15 o
   6   7   3       12.90       38.19     12.01 o
   7   7   3       94.65       71.97     27.04 o
   8   7   3        0.00      -22.35     22.35 o
   9   7   3       53.71       69.53     24.73 o
  10   7   3       34.51        9.65     26.72 o
  11   7   3       52.62       47.84     25.67 o
 -11   8   3        0.40        1.25     25.88 o
 -10   8   3        0.57      -25.00     25.00 o
  -9   8   3       48.43       37.08     25.49 o
  -8   8   3        1.44      -17.51     19.66 o
  -7   8   3      556.72      491.69     32.86 o
  -6   8   3       90.74       66.49     14.46 o
  -5   8   3        7.81        3.09     11.73 o
  -4   8   3      418.56      485.39     20.56 o
  -3   8   3      402.19      500.11     20.37 o
  -2   8   3     1473.31     1412.64     26.14 o
  -1   8   3      200.87      210.19     20.45 o
   0   8   3      132.23       79.32     24.67 o
   1   8   3     2651.46     2802.40     48.98 o
   2   8   3     2144.71     2227.93     42.27 o
   3   8   3        3.87       11.76      9.82 o
   4   8   3       33.03        9.59     12.30 o
   5   8   3      320.48      369.08     26.27 o
   6   8   3       10.61        0.65     13.39 o
   7   8   3      133.86      137.53     25.58 o
   8   8   3       45.88       62.32     24.34 o
   9   8   3        2.53       -4.90     23.41 o
  10   8   3       16.57       76.02     38.59 o
  11   8   3        0.05        3.09     27.00 o
 -10   9   3       28.63       40.99     30.83 o
  -9   9   3       26.48       33.69     27.70 o
  -8   9   3       49.50       45.32     27.52 o
  -7   9   3       44.46       54.45     21.51 o
  -6   9   3      261.39      283.28     24.20 o
  -5   9   3        6.08        8.67     13.73 o
  -4   9   3      326.59      400.23     21.73 o
  -3   9   3       51.74       27.02     14.55 o
  -2   9   3      313.12      366.07     15.78 o
  -1   9   3      164.56      210.93     17.02 o
   0   9   3       56.37       57.91     21.85 o
   1   9   3      585.31      535.05     25.86 o
   2   9   3      461.20      523.70     20.05 o
   3   9   3       71.89       69.26     13.07 o
   4   9   3       27.09       21.32     12.06 o
   5   9   3       29.81       12.65     13.96 o
   6   9   3      740.92      756.67     35.29 o
   7   9   3      110.70      133.47     26.29 o
   8   9   3       15.79       17.10     23.07 o
   9   9   3        1.62       17.72     24.45 o
  10   9   3       10.16       -6.10     29.58 o
 -10  10   3        0.07      -19.25     27.31 o
  -9  10   3       27.52       83.59     47.56 o
  -8  10   3      182.46      159.65     32.23 o
  -7  10   3        5.96       -6.85     25.60 o
  -6  10   3        1.52        5.97     20.44 o
  -5  10   3        0.88       10.80     16.77 o
  -4  10   3        0.07      -14.55     14.55 o
  -3  10   3       50.72       32.93     16.23 o
  -2  10   3       98.42      100.92     11.50 o
  -1  10   3       85.20      108.42     15.98 o
   0  10   3      186.98      221.04     26.40 o
   1  10   3      135.53       95.95     16.72 o
   2  10   3       44.06       51.61     15.25 o
   3  10   3       34.93       53.26     13.38 o
   4  10   3       20.96       29.16     11.96 o
   5  10   3      186.38      131.15     19.84 o
   6  10   3        2.88      -17.93     19.15 o
   7  10   3      133.53      138.47     27.00 o
   8  10   3        0.48       28.59     26.11 o
   9  10   3        1.78       27.46     27.17 o
  10  10   3        1.65      -26.13     26.13 o
 -10  11   3        0.52       20.92     38.69 o
  -9  11   3        2.04       -4.30     30.45 o
  -8  11   3       84.35       86.64     54.23 o
  -7  11   3        4.31       64.87     28.05 o
  -6  11   3        3.74       -0.35     20.30 o
  -5  11   3        5.85        6.63     16.82 o
  -4  11   3       48.54       42.07     21.79 o
  -3  11   3       14.98        9.12     14.02 o
  -2  11   3       32.53       38.32     12.12 o
  -1  11   3      164.71      210.64     30.19 o
   0  11   3        4.19      -14.19     30.54 o
   1  11   3      383.79      389.98     23.55 o
   2  11   3      532.99      648.39     41.74 o
   3  11   3        2.04       -5.89     12.28 o
   4  11   3       97.15      107.38     18.05 o
   5  11   3       58.14       85.77     19.69 o
   6  11   3        1.31       14.32     21.92 o
   7  11   3       22.41        8.87     24.04 o
   8  11   3        3.22        1.77     26.02 o
   9  11   3       11.31       17.21     28.23 o
  -9  12   3        5.44        2.15     64.67 o
  -8  12   3       41.76       -6.89     60.71 o
  -7  12   3        3.75       19.44     40.94 o
  -6  12   3       12.46       15.88     38.23 o
  -5  12   3        7.02       35.15     21.52 o
  -4  12   3       26.19       68.07     24.40 o
  -3  12   3       94.15       87.40     33.23 o
  -2  12   3        4.27        1.03     17.03 o
  -1  12   3      112.81      140.75     30.40 o
   0  12   3      515.32      483.10     38.89 o
   1  12   3        9.55       -6.57     25.43 o
   2  12   3       23.08       28.20     16.02 o
   3  12   3       87.34      106.04     19.04 o
   4  12   3        4.21       22.72     16.27 o
   5  12   3        6.90        0.24     20.37 o
   6  12   3       35.19       38.89     24.13 o
   7  12   3        3.08       38.42     44.27 o
   8  12   3       48.43       60.24     33.88 o
   9  12   3       25.62        3.37     32.29 o
  -8  13   3        1.21      -44.48     45.51 o
  -7  13   3        6.25       16.91     52.05 o
  -6  13   3        1.28       18.83     47.72 o
  -5  13   3        6.77        9.46     40.21 o
  -4  13   3        6.57       -7.45     27.67 o
  -3  13   3      169.87      192.52     35.57 o
  -2  13   3        7.67       -1.98     25.87 o
  -1  13   3        0.08      -11.42     19.78 o
   0  13   3        4.91       32.11     28.10 o
   1  13   3       33.26       -1.01     22.51 o
   2  13   3        5.49       -9.70     22.34 o
   3  13   3       11.70        9.23     24.08 o
   4  13   3      398.28      356.22     50.81 o
   5  13   3       30.85       15.02     28.99 o
   6  13   3      184.16      217.67     38.13 o
   7  13   3      111.34       80.94     36.38 o
   8  13   3        4.11       50.48     34.78 o
  -8  14   3       37.26       29.44     49.62 o
  -7  14   3       45.19       82.64     48.59 o
  -6  14   3       31.39      -13.29     42.45 o
  -5  14   3       10.73        8.21     76.20 o
  -4  14   3       67.29       -7.34     37.38 o
  -3  14   3       14.77       -0.93     28.80 o
  -2  14   3       94.58      141.68     35.60 o
  -1  14   3       27.19      -23.40     48.78 o
   0  14   3      407.38      446.59     37.26 o
   1  14   3       11.10        4.96     29.30 o
   2  14   3        0.11      -21.72     23.12 o
   3  14   3       41.32       45.31     31.80 o
   4  14   3       61.61       55.12     38.53 o
   5  14   3        4.81        6.31     42.98 o
   6  14   3        0.08       23.33     41.78 o
   7  14   3      140.86      171.17     51.89 o
  -7  15   3        6.67      -31.81     43.74 o
  -6  15   3        6.26       46.34     49.49 o
  -5  15   3       25.59       24.76     47.95 o
  -4  15   3       28.61       44.98     47.01 o
  -3  15   3        0.16      -29.27     29.27 o
  -2  15   3       16.14       -3.11     29.27 o
  -1  15   3        5.07        6.97     31.18 o
   0  15   3      134.92      116.59     35.24 o
   1  15   3      159.79      185.12     31.44 o
   2  15   3       44.87       71.47     32.29 o
   3  15   3       24.16      -27.38     30.55 o
   4  15   3       43.48      113.33     82.88 o
   5  15   3        4.27       18.37     47.28 o
   6  15   3        8.55       29.22     45.26 o
   7  15   3       22.66       76.07     49.17 o
  -6  16   3       10.75       44.89     51.08 o
  -5  16   3       55.06      -30.93     46.77 o
  -4  16   3       14.53       74.71     51.85 o
  -3  16   3        6.70      -14.23     39.38 o
  -2  16   3       66.16       50.76     34.07 o
  -1  16   3        0.12      -31.05     31.05 o
   0  16   3       21.47      -12.03     33.40 o
   1  16   3       36.38       45.97     34.77 o
   2  16   3        0.88      -15.12     31.57 o
   3  16   3        9.26       -0.88     38.51 o
   4  16   3        1.92      128.10     54.14 o
   5  16   3        0.91      -45.73     45.73 o
   6  16   3       19.56       99.54     55.76 o
  -4  17   3       34.56       39.07     68.49 o
  -3  17   3        1.88      -45.73     45.73 o
  -2  17   3        0.23      -19.15     33.07 o
  -1  17   3        1.41      -10.15     33.60 o
   0  17   3       27.67      -34.39     34.39 o
   1  17   3        0.45       39.01     36.69 o
   2  17   3       11.17       69.98     37.94 o
   3  17   3       21.19      -24.70     46.23 o
   4  17   3       32.75       79.25     59.76 o
  -2  18   3        0.56       11.42     92.64 o
  -1  18   3       12.61       69.32     39.29 o
   0  18   3       57.88       64.89     41.21 o
   1  18   3       23.26       39.48     39.76 o
   2  18   3        0.03       13.28     43.57 o
 -12   0   4       26.26      -43.90     65.48 o
 -11   0   4      195.89      279.69     84.71 o
 -10   0   4        3.36       48.01     50.51 o
  -9   0   4      696.09      796.50     62.75 o
  -8   0   4      217.26      185.35     26.46 o
  -7   0   4      425.79      476.12     22.99 o
  -6   0   4     1241.27     1269.41     33.08 o
  -5   0   4       43.57      153.99     16.25 o
  -4   0   4     2259.16     1901.99     35.79 o
  -3   0   4       49.54       43.80      9.64 o
  -2   0   4     3303.76     4164.24     59.48 o
  -1   0   4     7318.98     5806.56     85.38 o
   1   0   4        3.48       25.90     10.93 o
   2   0   4     7439.24     6841.81    123.09 o
   3   0   4     3627.93     3595.82    101.17 o
   4   0   4     2203.89     2244.04     51.74 o
   5   0   4       46.42       11.02     14.56 o
   6   0   4      242.72      211.47     36.14 o
   7   0   4     1812.28     1689.06     72.38 o
   8   0   4     1454.68     1455.83     50.63 o
   9   0   4      811.52      700.53     56.87 o
  10   0   4       16.85       62.69     57.26 o
  11   0   4       34.81       15.71     58.58 o
  12   0   4       41.95      183.38     77.23 o
 -12   1   4       25.02      -19.70     41.93 o
 -11   1   4       48.56       33.25     40.21 o
 -10   1   4        2.23       16.22     29.61 o
  -9   1   4        0.09       15.19     23.12 o
  -8   1   4      266.74      271.64     15.45 o
  -7   1   4     1094.04     1144.75     22.90 o
  -6   1   4      549.74      527.52     15.97 o
  -5   1   4     1094.78     1342.97     24.20 o
  -4   1   4     7042.08     7005.73     73.14 o
  -3   1   4      211.72      237.65      8.81 o
  -2   1   4     4948.41     4749.50     49.14 o
  -1   1   4        1.60        1.35      6.11 o
   0   1   4     3666.04     3379.15     41.67 o
   1   1   4    16665.95    17226.04    194.08 o
   2   1   4      827.75      756.80     18.26 o
   3   1   4     6564.22     6228.32     95.88 o
   4   1   4      527.70      451.46     14.72 o
   5   1   4      228.31      311.18     19.82 o
   6   1   4     2620.83     2844.14     48.40 o
   7   1   4     1877.26     1811.89     42.70 o
   8   1   4     1505.63     1591.13     40.07 o
   9   1   4      851.17      816.52     35.98 o
  10   1   4       12.71      -16.64     37.39 o
  11   1   4       97.20      180.14     55.33 o
  12   1   4       40.09       82.92     51.63 o
 -12   2   4       89.45       42.64     46.47 o
 -11   2   4      200.57      170.73     51.63 o
 -10   2   4        1.65      -18.36     28.25 o
  -9   2   4      832.38      794.91     29.32 o
  -8   2   4      765.96      836.16     21.70 o
  -7   2   4      718.77      719.56     20.80 o
  -6   2   4      204.81      223.78     13.18 o
  -5   2   4      471.78      368.54     14.11 o
  -4   2   4     1194.39     1243.12     21.12 o
  -3   2   4     1609.43     1239.72     21.08 o
  -2   2   4     3450.68     3021.19     37.39 o
  -1   2   4     5619.63     5599.07     68.45 o
   0   2   4    76473.98    76261.41    881.29 o
   1   2   4     2922.44     2944.38     39.75 o
   2   2   4      142.09      120.82      9.61 o
   3   2   4     1414.52     1561.84     31.19 o
   4   2   4      913.26      894.93     29.21 o
   5   2   4     2202.33     2433.63     42.98 o
   6   2   4      808.67      870.53     21.03 o
   7   2   4      205.92      207.57     16.62 o
   8   2   4      983.49     1138.41     34.14 o
   9   2   4       62.31       84.33     23.52 o
  10   2   4      295.63      223.49     28.69 o
  11   2   4       35.70       23.51     46.04 o
  12   2   4       55.77       45.18     50.62 o
 -12   3   4       14.09       -3.38     45.43 o
 -11   3   4       10.26        8.46     38.93 o
 -10   3   4      118.23      184.97     29.69 o
  -9   3   4       11.46        9.16     11.76 o
  -8   3   4       78.22       76.43     12.61 o
  -7   3   4     1990.31     2125.75     39.60 o
  -6   3   4      232.04      198.81     19.26 o
  -5   3   4       13.99       11.55      7.66 o
  -4   3   4     1238.95     1217.00     21.67 o
  -3   3   4       30.81       84.30      9.29 o
  -2   3   4      785.66      703.05     17.15 o
  -1   3   4      905.86      730.27     18.02 o
   0   3   4     6506.53     7026.58     89.81 o
   1   3   4     5983.01     4725.39     63.37 o
   2   3   4     2322.60     2295.67     41.69 o
   3   3   4       47.72       27.32      8.37 o
   4   3   4      345.37      393.33     20.38 o
   5   3   4        2.76       -6.98      8.14 o
   6   3   4     1420.35     1465.99     29.49 o
   7   3   4     1196.42     1296.58     34.72 o
   8   3   4     1056.62      965.85     31.89 o
   9   3   4      525.38      537.12     42.22 o
  10   3   4        8.06        3.79     25.82 o
  11   3   4      121.31       82.88     42.06 o
  12   3   4       23.07       40.21     26.07 o
 -12   4   4       51.10      -16.35     45.26 o
 -11   4   4       37.29       19.38     22.06 o
 -10   4   4      175.82      211.21     30.28 o
  -9   4   4      458.52      440.50     35.10 o
  -8   4   4       43.48       32.44     13.51 o
  -7   4   4       42.97       55.83     12.98 o
  -6   4   4      660.56      719.77     19.99 o
  -5   4   4     2909.79     3046.83     42.59 o
  -4   4   4     1428.76     1201.16     26.30 o
  -3   4   4       86.11       96.66     10.13 o
  -2   4   4       67.34       70.45     10.52 o
  -1   4   4      551.97      605.23     16.90 o
   1   4   4      336.30      302.78     13.13 o
   2   4   4       43.02       72.58      9.93 o
   3   4   4     2112.35     2123.83     39.91 o
   4   4   4     7229.50     7403.99    115.75 o
   5   4   4       34.80       27.85     10.96 o
   6   4   4      258.99      226.04     18.94 o
   7   4   4      503.37      528.37     19.70 o
   8   4   4      607.01      574.59     32.53 o
   9   4   4      305.88      337.72     37.57 o
  10   4   4        1.64        0.33     29.13 o
  11   4   4       35.58      -13.86     27.80 o
 -11   5   4       30.44       -2.59     22.52 o
 -10   5   4       43.52       40.16     20.32 o
  -9   5   4      103.91      116.96     21.60 o
  -8   5   4      241.46      271.01     22.51 o
  -7   5   4      323.33      275.51     17.56 o
  -6   5   4      137.14      150.87     12.39 o
  -5   5   4      354.80      332.76     15.97 o
  -4   5   4        0.03        6.47      8.57 o
  -3   5   4      173.69      213.68     12.45 o
  -2   5   4     5506.54     5806.88     78.83 o
  -1   5   4     2013.72     2185.78     42.97 o
   0   5   4      325.57      222.99     14.70 o
   1   5   4      206.06      294.09     19.93 o
   2   5   4      967.92     1013.97     38.59 o
   3   5   4      169.41      204.37     13.05 o
   4   5   4       19.77       22.15     11.04 o
   5   5   4     1057.26     1108.93     47.78 o
   6   5   4       66.13       59.61     13.14 o
   7   5   4      184.68      181.63     17.16 o
   8   5   4      351.85      378.50     38.64 o
   9   5   4      552.37      576.67     45.62 o
  10   5   4       41.24       20.98     28.46 o
  11   5   4       25.33       34.70     37.51 o
 -11   6   4       14.28        5.19     30.96 o
 -10   6   4       56.71       22.87     21.30 o
  -9   6   4       81.60       51.64     19.80 o
  -8   6   4      142.31      154.75     21.51 o
  -7   6   4      118.39      111.83     15.39 o
  -6   6   4      357.76      371.95     17.14 o
  -5   6   4     1713.69     1807.02     37.98 o
  -4   6   4     1418.77     1553.00     30.99 o
  -3   6   4       15.28        0.00      9.41 o
  -2   6   4      345.04      383.95     15.90 o
  -1   6   4      293.79      273.27     16.18 o
   0   6   4     5054.76     5130.53     89.40 o
   1   6   4      776.91      957.12     42.59 o
   2   6   4      540.10      634.74     19.25 o
   3   6   4     3438.57     3414.92     54.79 o
   4   6   4       95.48      104.58     14.12 o
   5   6   4      364.90      372.17     23.95 o
   6   6   4      359.05      390.00     20.27 o
   7   6   4       95.36       87.50     26.90 o
   8   6   4        1.72      -19.19     23.29 o
   9   6   4      121.23      159.77     33.64 o
  10   6   4       16.58       13.94     23.12 o
  11   6   4       50.44       46.30     25.23 o
 -11   7   4      106.00      100.02     33.77 o
 -10   7   4       19.13       46.90     26.68 o
  -9   7   4      174.59      194.94     28.12 o
  -8   7   4      153.17      123.43     22.17 o
  -7   7   4      534.84      581.60     30.60 o
  -6   7   4     1010.27      963.66     26.37 o
  -5   7   4       21.88       25.08     10.31 o
  -4   7   4       31.58       38.56     11.55 o
  -3   7   4      187.39      191.04     14.57 o
  -2   7   4       23.72       13.79     10.50 o
  -1   7   4        0.39       13.76     11.35 o
   0   7   4     5557.23     5957.81    102.76 o
   1   7   4       12.38       -3.09     22.02 o
   2   7   4      174.41      157.79     11.01 o
   3   7   4      585.19      545.77     16.66 o
   4   7   4       31.05       30.72     12.96 o
   5   7   4      425.19      400.42     21.33 o
   6   7   4      302.81      341.55     22.52 o
   7   7   4      625.34      702.47     63.93 o
   8   7   4      138.73       95.24     43.73 o
   9   7   4       69.78      110.96     26.67 o
  10   7   4       60.70       32.30     24.84 o
  11   7   4        0.23      -12.55     27.46 o
 -11   8   4        3.87       -7.22     26.46 o
 -10   8   4      226.79      210.69     46.54 o
  -9   8   4       65.64      139.76     26.60 o
  -8   8   4      163.94      162.48     23.80 o
  -7   8   4      162.25      173.08     22.56 o
  -6   8   4       35.07       48.20     13.74 o
  -5   8   4     1960.94     1891.22     41.10 o
  -4   8   4     1092.56     1095.40     28.40 o
  -3   8   4       22.03       23.44     12.00 o
  -2   8   4      407.58      391.46     16.92 o
  -1   8   4      719.68      723.28     22.06 o
   0   8   4      219.71      266.05     25.77 o
   1   8   4      636.00      567.45     24.22 o
   2   8   4        8.74       14.93     11.37 o
   3   8   4     1821.68     1865.79     34.74 o
   4   8   4     1118.31     1001.78     31.00 o
   5   8   4        2.37       42.42     14.96 o
   6   8   4       36.60       22.71     14.42 o
   7   8   4       83.50       91.70     28.16 o
   8   8   4      262.74      277.76     32.13 o
   9   8   4       75.86       91.03     27.66 o
  10   8   4        9.65       49.81     26.18 o
 -10   9   4       21.36       12.33     27.16 o
  -9   9   4      112.45       96.23     29.16 o
  -8   9   4      145.11      114.42     39.44 o
  -7   9   4       45.33       55.42     19.92 o
  -6   9   4      304.26      390.24     47.80 o
  -5   9   4       79.85       39.39     17.29 o
  -4   9   4      268.20      218.37     17.24 o
  -3   9   4      124.20       80.81     15.10 o
  -2   9   4      591.31      598.35     20.94 o
  -1   9   4      470.46      460.63     22.59 o
   0   9   4       30.09       40.60     18.14 o
   1   9   4      284.71      255.92     17.98 o
   2   9   4     1480.19     1553.36     63.88 o
   3   9   4      547.16      520.83     20.81 o
   4   9   4      416.78      396.21     21.55 o
   5   9   4      803.82      930.86     31.91 o
   6   9   4       11.95       32.93     19.56 o
   7   9   4      182.88      197.92     28.80 o
   8   9   4      110.60       99.18     26.95 o
   9   9   4       32.73       81.62     27.05 o
  10   9   4       36.00       63.12     28.71 o
 -10  10   4        3.33       11.84     29.09 o
  -9  10   4       26.86      106.88     30.83 o
  -8  10   4        4.45       47.15     28.51 o
  -7  10   4      214.74      227.77     44.63 o
  -6  10   4       41.42       81.85     23.85 o
  -5  10   4      421.73      432.34     26.07 o
  -4  10   4      410.15      457.83     24.41 o
  -3  10   4      253.09      269.02     22.71 o
  -2  10   4      347.79      426.72     25.88 o
  -1  10   4       21.66       34.20     13.19 o
   0  10   4       16.85      -18.24     18.91 o
   1  10   4     1227.60     1207.39     41.34 o
   2  10   4       14.78       13.03     11.84 o
   3  10   4      642.35      643.82     24.19 o
   4  10   4      385.53      383.84     24.30 o
   5  10   4       81.29       77.30     18.83 o
   6  10   4      110.18      119.81     26.06 o
   7  10   4       32.85       33.84     22.70 o
   8  10   4       12.12        1.30     23.57 o
   9  10   4       41.18       28.36     27.34 o
  10  10   4        1.27      -22.94     27.04 o
  -9  11   4      151.65      175.40     36.44 o
  -8  11   4        2.29       12.76     28.21 o
  -7  11   4        2.33       14.74     26.83 o
  -6  11   4      213.32      193.10     27.93 o
  -5  11   4        3.40       -6.79     25.83 o
  -4  11   4       71.15       95.43     22.33 o
  -3  11   4      425.06      478.71     29.15 o
  -2  11   4       27.39       45.32     12.62 o
  -1  11   4      202.18      231.49     20.03 o
   0  11   4      138.03      152.67     17.82 o
   1  11   4      161.75      183.63     19.09 o
   2  11   4      842.01      876.91     32.70 o
   3  11   4       29.76       32.04     13.71 o
   4  11   4      166.34      185.27     22.79 o
   5  11   4      347.12      368.59     31.61 o
   6  11   4       50.66       65.49     24.68 o
   7  11   4       97.98      103.30     28.16 o
   8  11   4        9.56        4.08     24.60 o
   9  11   4        0.17        8.54     26.55 o
  -9  12   4      133.49       80.16     47.94 o
  -8  12   4        4.83      -20.09     39.71 o
  -7  12   4      102.08      131.22     33.16 o
  -6  12   4        0.71        4.62     25.42 o
  -5  12   4       84.24       -6.06     28.35 o
  -4  12   4       24.09       27.40     20.70 o
  -3  12   4        1.74        6.35     18.93 o
  -2  12   4      442.62      343.47     25.41 o
  -1  12   4        6.87       29.30     23.93 o
   0  12   4      294.17      305.05     30.95 o
   1  12   4      172.45      193.47     19.57 o
   2  12   4       55.70       54.43     17.70 o
   3  12   4      340.43      376.28     24.76 o
   4  12   4      281.40      235.59     27.25 o
   5  12   4        0.67        3.81     20.56 o
   6  12   4       51.84       16.51     27.55 o
   7  12   4      187.22      217.90     37.31 o
   8  12   4      123.99      106.50     51.31 o
   9  12   4       17.32      -30.71     30.71 o
  -8  13   4       13.36       75.17     44.12 o
  -7  13   4        9.61       55.75     42.31 o
  -6  13   4        2.48       38.41     41.53 o
  -5  13   4        3.31       -7.33     29.01 o
  -4  13   4       20.70        1.13     27.21 o
  -3  13   4       88.59      115.68     32.09 o
  -2  13   4        0.89        4.09     19.68 o
  -1  13   4       72.19       45.07     26.47 o
   0  13   4      422.18      440.21     35.59 o
   1  13   4        1.99       -4.71     24.04 o
   2  13   4       83.06       72.74     25.20 o
   3  13   4        6.26       51.48     31.00 o
   4  13   4        2.53      -16.96     20.23 o
   5  13   4      156.36      246.95     36.38 o
   6  13   4       11.71       12.29     31.20 o
   7  13   4      100.90      162.27     37.92 o
   8  13   4       61.53       93.85     37.48 o
  -8  14   4       28.82      -42.23     43.88 o
  -7  14   4       54.66       33.39     46.69 o
  -6  14   4        4.67      -39.42     39.42 o
  -5  14   4        1.19      -40.69     40.69 o
  -4  14   4       21.24       39.50     36.72 o
  -3  14   4        1.16       21.93     29.82 o
  -2  14   4       55.91       30.93     31.62 o
  -1  14   4       19.22        0.36     29.56 o
   0  14   4        7.99      -11.57     24.96 o
   1  14   4        3.93       24.72     25.87 o
   2  14   4      114.37       27.58     30.94 o
   3  14   4      104.31       49.80     30.95 o
   4  14   4       65.29      107.63     39.48 o
   5  14   4        5.20       35.28     43.97 o
   6  14   4        1.53       28.40     42.20 o
   7  14   4        1.30      -38.64     38.64 o
  -7  15   4       31.99      -43.96     43.96 o
  -6  15   4        2.04       -4.70     68.27 o
  -5  15   4        0.32      -38.63     43.40 o
  -4  15   4        0.58       62.61     48.55 o
  -3  15   4        0.41        2.27     34.41 o
  -2  15   4       97.30      146.79     36.70 o
  -1  15   4       70.73       66.92     42.95 o
   0  15   4       13.97       -3.04     31.05 o
   1  15   4       42.27       41.94     33.45 o
   2  15   4       27.61       44.48     33.87 o
   3  15   4        6.60       -0.49     30.31 o
   4  15   4        7.79       32.53     46.57 o
   5  15   4       24.69      -34.27     44.06 o
   6  15   4       83.34      151.60     63.50 o
  -6  16   4        7.59       12.90     99.91 o
  -5  16   4        4.90       68.26    111.14 o
  -4  16   4        0.19       15.15     45.97 o
  -3  16   4        0.21      -31.06     57.04 o
  -2  16   4        2.78       -4.51     32.66 o
  -1  16   4       47.63      -13.71     32.42 o
   0  16   4        4.12        7.90     32.83 o
   1  16   4       38.66      -16.52     39.27 o
   2  16   4        4.42      -22.75     30.86 o
   3  16   4        0.41       28.20     37.96 o
   4  16   4       89.77       28.30     49.96 o
   5  16   4        1.09      -60.93     60.93 o
  -4  17   4        0.42      -46.19     46.19 o
  -3  17   4       12.40      -48.05     48.05 o
  -2  17   4        0.21      -34.64     34.64 o
  -1  17   4       98.17      161.33     40.74 o
   0  17   4       64.62       51.75     38.08 o
   1  17   4        1.67       20.02     35.45 o
   2  17   4        1.70       40.30     40.99 o
   3  17   4        1.27      -28.11     51.61 o
   4  17   4        7.28      -10.14     51.16 o
  -2  18   4        0.42      -19.05     84.86 o
  -1  18   4        2.00      -37.36     37.36 o
   0  18   4       11.68      -27.90     36.21 o
   1  18   4       26.73      -14.23     45.01 o
 -12   1   5       24.16       26.99     45.92 o
 -11   1   5       12.65      -15.20     35.85 o
 -10   1   5       22.20      -12.68     36.85 o
  -9   1   5      370.16      338.15     17.04 o
  -8   1   5      574.80      609.89     19.26 o
  -7   1   5       50.19       37.27     10.02 o
  -6   1   5        5.21        1.96      8.49 o
  -5   1   5        0.06       -8.71      8.71 o
  -4   1   5       62.57       76.90      8.52 o
  -3   1   5      248.14      221.28     14.49 o
  -1   1   5     1409.42     1013.64     18.81 o
   0   1   5      259.93      288.92     11.02 o
   1   1   5     2251.50     2176.21     33.22 o
   2   1   5       10.04       59.27      9.81 o
   3   1   5      572.63      477.76     26.66 o
   4   1   5      633.20      581.79     21.89 o
   5   1   5      117.03      137.28     11.47 o
   6   1   5        3.19       -9.22      9.22 o
   7   1   5       69.17       35.54     15.70 o
   8   1   5       11.92       10.59     14.78 o
   9   1   5       13.51       10.05     21.25 o
  10   1   5       19.87      -13.42     41.48 o
  11   1   5        0.09       56.18     50.43 o
  12   1   5        3.60       39.21     51.93 o
 -12   2   5        8.84      -42.93     42.93 o
 -11   2   5       53.79       13.57     71.94 o
 -10   2   5      116.17      171.27     22.84 o
  -9   2   5       56.91       67.19     14.85 o
  -8   2   5        1.18       -5.92     10.59 o
  -7   2   5      252.98      261.90     14.12 o
  -6   2   5      316.39      394.23     16.12 o
  -5   2   5      475.04      516.44     15.39 o
  -4   2   5       29.60       16.96      8.51 o
  -3   2   5      857.96     1022.67     21.15 o
  -2   2   5     3927.79     3590.60     44.48 o
  -1   2   5      541.80      500.37     13.98 o
   0   2   5     1635.47     1750.74     28.77 o
   1   2   5      648.18      627.36     17.71 o
   2   2   5     2460.38     2440.86     44.50 o
   3   2   5      105.88      175.61     15.44 o
   4   2   5      118.21      140.78     17.96 o
   5   2   5      296.20      337.58     16.24 o
   6   2   5       62.43       68.38     11.77 o
   7   2   5      987.61      951.99     31.17 o
   8   2   5       43.77       23.99     15.20 o
   9   2   5        0.31      -18.29     24.65 o
  10   2   5       78.77       92.39     30.21 o
  11   2   5        0.92       68.62     44.11 o
  12   2   5        0.05        6.42     91.39 o
 -12   3   5       12.61       77.94     50.73 o
 -11   3   5        0.27        9.53     21.14 o
 -10   3   5        6.12      -13.58     15.49 o
  -9   3   5       97.54       60.02     14.91 o
  -8   3   5      257.59      292.93     16.24 o
  -7   3   5        0.33      -11.14     11.14 o
  -6   3   5        6.18        0.79     10.65 o
  -5   3   5       10.04        0.22      7.74 o
  -4   3   5     4226.65     4075.83     53.43 o
  -3   3   5     2222.59     2284.17     34.46 o
  -2   3   5      981.30      945.25     22.91 o
  -1   3   5      426.26      446.15     15.86 o
   0   3   5      380.82      368.16     14.62 o
   1   3   5      905.59      900.77     21.50 o
   2   3   5      335.90      260.70     14.45 o
   3   3   5     6122.47     6427.87     86.13 o
   4   3   5     1313.93     1257.43     29.95 o
   5   3   5        6.04        2.76     10.44 o
   6   3   5      693.78      775.16     21.79 o
   7   3   5       40.44       34.58     12.92 o
   8   3   5        5.90       18.58     18.61 o
   9   3   5       16.01       -2.13     61.03 o
  10   3   5       91.15       60.06     29.73 o
  11   3   5        9.97      -12.09     32.99 o
 -12   4   5        5.41      -42.69     43.29 o
 -11   4   5       70.73       86.00     26.90 o
 -10   4   5       45.50       34.75     23.72 o
  -9   4   5      209.82      226.95     24.45 o
  -8   4   5     1004.12      980.86     30.09 o
  -7   4   5      740.59      776.48     25.35 o
  -6   4   5       79.23       86.62     10.46 o
  -5   4   5      882.62      791.01     21.60 o
  -4   4   5      159.32      219.42     15.74 o
  -3   4   5      615.82      550.84     17.35 o
  -2   4   5       90.65      103.17     11.42 o
  -1   4   5      619.33      919.06     31.69 o
   0   4   5    12972.46    12216.87    151.75 o
   1   4   5      329.37      417.88     16.46 o
   2   4   5      714.64      675.24     19.36 o
   3   4   5        1.26       12.88      9.36 o
   4   4   5        0.08       15.29     11.35 o
   5   4   5     1282.53     1207.77     63.22 o
   6   4   5       43.98       41.42     12.75 o
   7   4   5     1553.05     1533.02     31.50 o
   8   4   5        9.89       16.02     24.76 o
   9   4   5       66.00       42.85     28.71 o
  10   4   5      131.55      127.15     34.21 o
  11   4   5        2.34       15.99     44.37 o
 -11   5   5       58.36      105.96     21.32 o
 -10   5   5      180.22      154.72     30.66 o
  -9   5   5        1.67       -1.89     16.26 o
  -8   5   5      522.39      556.36     27.06 o
  -7   5   5     1108.92     1100.03     38.78 o
  -6   5   5      175.10      137.84     13.00 o
  -5   5   5      669.57      732.93     21.11 o
  -4   5   5      420.67      440.73     19.91 o
  -3   5   5       70.96      120.76     12.45 o
  -2   5   5      181.93      245.12     16.63 o
  -1   5   5      607.10      633.41     20.62 o
   1   5   5      416.31      341.18     20.16 o
   2   5   5        0.84       -1.38      9.02 o
   3   5   5      979.53     1076.77     34.00 o
   4   5   5      332.98      362.15     18.60 o
   5   5   5      581.16      723.80     27.58 o
   6   5   5      354.75      353.42     19.47 o
   7   5   5       12.27       17.52     13.64 o
   8   5   5       24.80        4.52     29.15 o
   9   5   5        7.49       30.03     37.36 o
  10   5   5       48.62       65.87     31.24 o
  11   5   5       25.46       70.70     37.84 o
 -11   6   5       95.89      104.64     24.05 o
 -10   6   5      118.47      129.75     24.89 o
  -9   6   5      205.77      244.48     25.81 o
  -8   6   5      367.12      313.12     25.86 o
  -7   6   5      260.84      255.42     21.46 o
  -6   6   5      487.52      556.94     20.27 o
  -5   6   5      107.88       98.49     12.85 o
  -4   6   5      262.48      202.50     14.24 o
  -3   6   5       50.68       98.82     11.86 o
  -2   6   5     1581.74     1522.42     37.96 o
  -1   6   5      144.72      120.51     15.19 o
   0   6   5     1236.67     1239.79     40.95 o
   1   6   5     2525.39     2627.09     63.72 o
   2   6   5      220.17      220.92     15.87 o
   3   6   5        4.50       13.66     11.95 o
   4   6   5       89.56       52.44     14.55 o
   5   6   5       71.67       88.27     14.92 o
   6   6   5       53.21       58.33     12.26 o
   7   6   5     1066.20      970.06     63.99 o
   8   6   5      117.64       66.61     28.65 o
   9   6   5       38.87       41.49     32.34 o
  10   6   5       75.19       71.89     33.18 o
  11   6   5        1.22       34.63     25.12 o
 -11   7   5       18.31       21.81     22.81 o
 -10   7   5        0.16      -22.32     22.32 o
  -9   7   5       20.25        3.59     21.73 o
  -8   7   5        5.72        9.63     19.65 o
  -7   7   5        0.09       17.62     18.15 o
  -6   7   5      470.34      461.81     22.18 o
  -5   7   5      679.17      715.90     41.72 o
  -4   7   5     1695.57     1665.62     34.16 o
  -3   7   5      450.52      478.77     18.44 o
  -2   7   5     1887.85     1934.81     43.70 o
  -1   7   5      417.17      441.35     22.49 o
   0   7   5       38.38       28.48     11.74 o
   1   7   5       63.77       88.01     17.78 o
   2   7   5       30.75       13.29     12.61 o
   3   7   5     1818.86     1868.96     33.33 o
   4   7   5      223.23      228.77     19.70 o
   5   7   5      111.43       63.81     14.99 o
   6   7   5      320.92      354.72     26.55 o
   7   7   5        9.08       14.12     24.75 o
   8   7   5       37.24       32.10     27.75 o
   9   7   5       40.22       81.37     31.01 o
  10   7   5       48.20       36.73     32.08 o
  11   7   5       14.73       15.75     26.57 o
 -11   8   5       45.92       55.64     34.85 o
 -10   8   5        1.92       24.41     24.38 o
  -9   8   5        2.92       18.59     28.29 o
  -8   8   5       82.47       75.86     21.57 o
  -7   8   5       11.53       -7.05     18.05 o
  -6   8   5      551.11      495.03     25.82 o
  -5   8   5       93.24       80.89     16.25 o
  -4   8   5       15.78       -4.06     11.86 o
  -3   8   5       44.60       36.24     13.26 o
  -2   8   5      348.96      358.91     20.77 o
  -1   8   5      287.92      272.45     17.48 o
   0   8   5     1804.21     1701.42     41.91 o
   1   8   5        4.17       -2.16     16.72 o
   2   8   5      938.54     1001.46     25.22 o
   3   8   5       72.58       47.22     11.29 o
   4   8   5      644.21      611.57     27.44 o
   5   8   5      207.95      194.82     18.81 o
   6   8   5      299.72      263.95     24.88 o
   7   8   5      267.09      271.79     36.07 o
   8   8   5        1.37        1.39     37.15 o
   9   8   5        1.44      -26.05     26.05 o
  10   8   5        8.17      -18.45     24.25 o
 -10   9   5        0.72      -15.87     27.58 o
  -9   9   5       31.39       57.02     28.80 o
  -8   9   5       67.89       63.93     25.57 o
  -7   9   5      380.73      502.27     32.07 o
  -6   9   5       95.68       73.55     21.44 o
  -5   9   5      193.34      178.98     19.17 o
  -4   9   5       56.07       88.47     15.50 o
  -3   9   5        0.10       14.62     13.69 o
  -2   9   5       70.52       91.59     16.43 o
  -1   9   5      565.99      603.11     22.02 o
   0   9   5      568.28      604.25     31.59 o
   1   9   5        5.10      -13.78     18.79 o
   2   9   5      141.53      203.88     17.23 o
   3   9   5       19.05       20.54     10.92 o
   4   9   5      155.89      161.70     21.01 o
   5   9   5       24.60      -13.43     19.58 o
   6   9   5      238.28      245.73     33.40 o
   7   9   5       14.32       18.14     27.31 o
   8   9   5       28.48       40.75     25.00 o
   9   9   5       13.85       19.01     25.18 o
  10   9   5        3.31      -25.08     25.08 o
 -10  10   5        3.89       56.59     31.18 o
  -9  10   5        5.41       -7.10     27.22 o
  -8  10   5       11.04       39.19     25.59 o
  -7  10   5       21.03       28.91     20.23 o
  -6  10   5       83.58      124.95     22.22 o
  -5  10   5      302.91      319.93     24.51 o
  -4  10   5       14.34       -2.76     15.13 o
  -3  10   5      107.50       86.85     16.56 o
  -2  10   5      110.96       67.64     16.63 o
  -1  10   5       17.72       20.63     14.30 o
   0  10   5       92.21       50.15     20.86 o
   1  10   5      254.67      241.25     23.06 o
   2  10   5      142.51      141.30     16.31 o
   3  10   5        9.15      -12.48     12.48 o
   4  10   5       80.75       45.93     18.02 o
   5  10   5        2.01       -6.51     16.91 o
   6  10   5        1.14      -24.31     31.79 o
   7  10   5        0.17      -12.21     22.39 o
   8  10   5        9.04        2.53     23.41 o
   9  10   5        0.74       24.29     26.41 o
  10  10   5        0.26       30.21     30.10 o
  -9  11   5        1.67       -9.08     29.68 o
  -8  11   5        0.21      -26.34     26.34 o
  -7  11   5       16.03       20.46     31.79 o
  -6  11   5      229.63      228.48     35.81 o
  -5  11   5       15.12        7.82     25.42 o
  -4  11   5        0.88       -1.63     19.04 o
  -3  11   5       27.96       34.06     18.85 o
  -2  11   5      254.70      283.19     29.29 o
  -1  11   5      600.30      543.50     28.92 o
   0  11   5      272.16      282.30     28.21 o
   1  11   5      128.60       92.67     26.37 o
   2  11   5       19.79       34.83     13.46 o
   3  11   5       86.79       83.27     15.54 o
   4  11   5       70.65       98.52     20.95 o
   5  11   5       22.40        6.06     20.31 o
   6  11   5       20.48       24.66     22.04 o
   7  11   5       81.02       77.07     26.90 o
   8  11   5       26.54       12.90     24.92 o
   9  11   5        2.61       39.99     28.05 o
  -9  12   5       18.91       53.48     42.41 o
  -8  12   5       28.40       -2.25     37.63 o
  -7  12   5       12.78       38.04     30.24 o
  -6  12   5      108.97      119.64     32.07 o
  -5  12   5       73.02       54.56     24.24 o
  -4  12   5       53.38       79.92     24.28 o
  -3  12   5      184.88      177.03     25.49 o
  -2  12   5      339.97      369.48     27.16 o
  -1  12   5        0.65       21.00     23.62 o
   0  12   5       22.73        9.70     16.22 o
   1  12   5      399.84      382.45     25.25 o
   2  12   5       63.43       89.95     19.07 o
   3  12   5       55.66       74.92     18.43 o
   4  12   5       97.29      163.88     25.33 o
   5  12   5       41.15       46.32     41.79 o
   6  12   5        0.30       52.06     36.49 o
   7  12   5       27.26       31.94     30.17 o
   8  12   5        0.93      -13.32     29.52 o
  -8  13   5        2.25       14.10     43.03 o
  -7  13   5        6.41       56.70     41.14 o
  -6  13   5        0.53      -14.57     40.74 o
  -5  13   5        3.07       42.71     32.34 o
  -4  13   5       11.82      -16.67     27.66 o
  -3  13   5        0.01      -19.73     19.73 o
  -2  13   5       51.30       25.29     21.54 o
  -1  13   5      562.71      548.17     47.34 o
   0  13   5      197.85      243.98     31.51 o
   1  13   5      141.13      129.38     27.32 o
   2  13   5      143.98      177.85     21.75 o
   3  13   5       51.87       44.96     21.69 o
   4  13   5       38.46       41.30     23.24 o
   5  13   5      246.82      234.43     41.09 o
   6  13   5       44.14       20.68     32.73 o
   7  13   5        8.51       20.27     30.25 o
   8  13   5        6.27       33.87     35.23 o
  -7  14   5       40.71      144.85    102.70 o
  -6  14   5        0.87      -25.58     43.90 o
  -5  14   5      208.84      312.26    118.56 o
  -4  14   5        1.92       -9.07     67.98 o
  -3  14   5       19.07       23.10     42.16 o
  -2  14   5      212.12      222.40     37.31 o
  -1  14   5      269.38      359.15     42.21 o
   0  14   5        9.17       70.15     28.25 o
   1  14   5        2.46      -14.48     26.28 o
   2  14   5       67.71       75.50     32.53 o
   3  14   5        0.03       11.24     29.69 o
   4  14   5        2.70      -31.93     31.93 o
   5  14   5       13.37       24.09     58.07 o
   6  14   5       33.32       76.54     44.50 o
   7  14   5       66.77        4.20     93.96 o
  -6  15   5      101.24      171.63     66.73 o
  -5  15   5       90.86      107.47     52.63 o
  -4  15   5        1.76      -42.57     42.62 o
  -3  15   5       19.59       39.20     39.05 o
  -2  15   5        8.00       42.91     32.74 o
  -1  15   5       10.45        0.80     32.65 o
   0  15   5      213.97      207.71     53.08 o
   1  15   5        0.29       10.94     31.95 o
   2  15   5       42.47       54.66     31.81 o
   3  15   5       12.02       29.77     31.85 o
   4  15   5        8.22       23.07     46.55 o
   5  15   5       55.75       29.32     47.60 o
   6  15   5       45.68       21.35     48.12 o
  -5  16   5        0.99      -40.03     40.03 o
  -4  16   5       15.40      -23.71     47.80 o
  -3  16   5        8.69       17.15     48.27 o
  -2  16   5       15.57       79.08     36.89 o
  -1  16   5        4.52      -30.78     30.78 o
   0  16   5       12.43      -11.44     33.21 o
   1  16   5       18.31       42.55     34.86 o
   2  16   5        3.44      -32.78     34.31 o
   3  16   5        8.37      -11.76     39.53 o
   4  16   5        0.95      -42.19     42.19 o
   5  16   5        2.62      -34.50     52.85 o
  -4  17   5        0.48      -13.14     51.75 o
  -3  17   5        0.12        0.87     59.17 o
  -2  17   5        1.07        4.67     40.57 o
  -1  17   5       68.53       97.04     37.78 o
   0  17   5        0.12        9.37     45.75 o
   1  17   5       17.85        3.71     35.47 o
   2  17   5       76.66      139.62     46.34 o
   3  17   5        1.76       -8.20     52.09 o
  -1  18   5       37.27       59.16     42.00 o
   0  18   5       20.27       16.34     39.93 o
 -12   0   6       15.16      -52.71     62.54 o
 -11   0   6      547.14      524.00    100.13 o
 -10   0   6        6.42       -0.09     19.66 o
  -9   0   6      174.68      172.66     35.16 o
  -8   0   6      717.59      877.00     33.11 o
  -7   0   6       54.59      111.31     16.83 o
  -6   0   6     3948.67     3779.47     99.32 o
  -5   0   6      940.16     1069.18     32.88 o
  -4   0   6     5556.55     5508.71     96.66 o
  -3   0   6     2825.48     3059.85     60.20 o
  -2   0   6      435.27      409.86     19.51 o
  -1   0   6     6493.38     6536.85     99.17 o
   0   0   6      690.79      686.24     25.15 o
   1   0   6      182.40      120.17     14.01 o
   2   0   6     1690.68     2044.76     58.93 o
   3   0   6      979.53     1106.08     41.15 o
   4   0   6      268.12      277.63     21.05 o
   5   0   6     6311.59     6186.95    122.92 o
   6   0   6      169.32      192.32     20.21 o
   7   0   6     1572.79     1506.97     45.59 o
   8   0   6      270.43      208.83     39.21 o
   9   0   6      198.75      175.03     67.39 o
  10   0   6       64.92      195.42     78.25 o
  11   0   6        0.06       24.23     63.13 o
 -12   1   6       11.46       43.06     49.50 o
 -11   1   6      115.87      101.23     80.82 o
 -10   1   6       51.49       51.92     15.36 o
  -9   1   6      213.54      193.44     15.42 o
  -8   1   6        1.94       -7.42     10.86 o
  -7   1   6      143.71      145.29     12.62 o
  -6   1   6        0.33       -9.28      9.28 o
  -5   1   6     2151.31     2075.29     34.08 o
  -4   1   6       34.82       53.10      8.70 o
  -3   1   6     5915.61     5761.02     66.70 o
  -2   1   6     4177.42     3815.51     52.24 o
  -1   1   6     5822.66     5422.67     62.57 o
   0   1   6      398.68      415.07     13.31 o
   1   1   6       57.24       48.31      9.57 o
   2   1   6     1584.17     1686.40     36.64 o
   3   1   6      673.26      764.26     24.58 o
   4   1   6       13.51       -2.70      9.46 o
   5   1   6     1594.81     1628.25     33.40 o
   6   1   6      539.21      568.24     20.41 o
   7   1   6      143.77      113.62     14.22 o
   8   1   6       21.01      -12.34     24.25 o
   9   1   6      300.89      283.85     41.37 o
  10   1   6      124.20      130.86     32.65 o
  11   1   6      229.53      250.22     62.68 o
 -12   2   6       19.19      -36.02     45.39 o
 -11   2   6      234.72      220.08     55.86 o
 -10   2   6       44.45       71.85     28.38 o
  -9   2   6     2151.02     2306.64     47.63 o
  -8   2   6     2130.51     2303.89     46.28 o
  -7   2   6      622.29      556.68     19.46 o
  -6   2   6      631.55      645.80     19.18 o
  -5   2   6      100.83       84.23      9.85 o
  -4   2   6      116.60      145.66     10.09 o
  -3   2   6     2119.51     1917.45     29.90 o
  -2   2   6     3253.05     3655.65     48.37 o
  -1   2   6     2063.05     1704.21     28.66 o
   0   2   6     1931.61     1926.95     32.40 o
   1   2   6      105.50      149.91     15.74 o
   2   2   6       28.63       62.15     11.78 o
   3   2   6        5.91       25.37     12.59 o
   4   2   6      100.68       65.71     12.10 o
   5   2   6     2485.81     2592.26     52.89 o
   6   2   6       11.26      -11.65     11.65 o
   7   2   6     2356.18     2612.77     49.54 o
   8   2   6       65.15       84.97     22.23 o
   9   2   6      744.65      803.92     53.20 o
  10   2   6       33.56       76.01     30.46 o
  11   2   6       11.53       18.91     32.18 o
 -12   3   6       10.48      -10.98     44.74 o
 -11   3   6      100.72      160.11     28.45 o
 -10   3   6      167.22      150.38     24.27 o
  -9   3   6       19.76       14.06     22.06 o
  -8   3   6        2.82       -6.26     12.19 o
  -7   3   6     1420.93     1477.56     31.99 o
  -6   3   6        0.11        7.09      8.74 o
  -5   3   6     1786.31     2019.44     40.43 o
  -4   3   6      314.88      376.07     15.69 o
  -3   3   6      438.27      405.97     15.47 o
  -2   3   6     1302.40     1299.02     27.78 o
  -1   3   6      432.82      509.67     19.94 o
   0   3   6      627.46      510.29     16.55 o
   1   3   6     1295.79     1051.62     25.97 o
   2   3   6      345.50      334.81     16.47 o
   3   3   6      157.69       77.81     12.76 o
   4   3   6      700.47      722.56     21.56 o
   5   3   6     1009.69      952.48     35.38 o
   6   3   6      123.86      140.82     15.53 o
   7   3   6       84.35       74.93     13.01 o
   8   3   6       15.51       -4.26     19.08 o
   9   3   6      127.27      134.19     32.47 o
  10   3   6        7.16        3.98     29.56 o
  11   3   6      130.40      109.75     58.71 o
 -11   4   6      161.71      186.54     28.99 o
 -10   4   6       63.59       60.45     20.72 o
  -9   4   6       37.82       29.43     17.38 o
  -8   4   6      274.03      294.77     22.70 o
  -7   4   6       81.50       82.60     14.67 o
  -6   4   6       34.18       31.77     10.37 o
  -5   4   6      273.06      336.10     14.31 o
  -4   4   6      809.81      933.39     23.80 o
  -3   4   6       34.94       33.27     10.20 o
  -2   4   6     3777.28     3724.12     56.23 o
  -1   4   6     2655.42     2676.00     59.66 o
   0   4   6      186.72      198.14     19.29 o
   1   4   6     1260.68     1363.53     30.15 o
   2   4   6     1076.83     1258.54     34.44 o
   3   4   6       33.60       77.03     12.14 o
   4   4   6       45.00       65.44     10.52 o
   5   4   6      765.06      791.62     23.72 o
   6   4   6      379.94      348.83     14.38 o
   7   4   6      315.27      285.58     15.82 o
   8   4   6      146.63       98.20     30.60 o
   9   4   6      205.16      141.25     38.86 o
  10   4   6        2.53      -24.99     28.33 o
  11   4   6        0.22        4.21     31.44 o
 -11   5   6       33.48       -2.48     20.16 o
 -10   5   6        2.93       -4.97     18.39 o
  -9   5   6       90.41       71.63     19.20 o
  -8   5   6      385.60      364.69     24.76 o
  -7   5   6      221.86      208.44     16.89 o
  -6   5   6      860.82      889.18     30.94 o
  -5   5   6     1067.15     1051.85     28.09 o
  -4   5   6      197.41      213.13     15.07 o
  -3   5   6      986.12      978.85     25.65 o
  -2   5   6      772.87      838.39     30.78 o
  -1   5   6     3515.17     3116.05     53.09 o
   0   5   6      263.46      275.36     25.41 o
   1   5   6       73.20       46.14     13.69 o
   2   5   6     2734.47     2601.25     45.73 o
   3   5   6      251.23      354.12     17.37 o
   4   5   6     1516.52     1495.59     36.73 o
   5   5   6       63.13       45.80     14.63 o
   6   5   6       85.79       54.74     12.83 o
   7   5   6        3.33       23.99     25.87 o
   8   5   6      265.96      222.30     35.73 o
   9   5   6      108.89       35.00     51.19 o
  10   5   6       33.71       66.87     33.08 o
  11   5   6       14.50       74.87     34.83 o
 -11   6   6      129.73      141.08     26.48 o
 -10   6   6       62.86       51.14     23.18 o
  -9   6   6       84.14       85.86     21.31 o
  -8   6   6        7.25       41.39     19.47 o
  -7   6   6      149.80      162.71     22.63 o
  -6   6   6       51.34       47.60     12.98 o
  -5   6   6        0.31       -9.58      9.58 o
  -4   6   6       17.92        1.33     10.80 o
  -3   6   6     1345.13     1517.46     39.92 o
  -2   6   6     1210.08     1392.29     37.02 o
  -1   6   6     2373.23     2262.91     51.17 o
   0   6   6     3516.62     3253.75     75.23 o
   1   6   6       55.33       62.07     16.94 o
   2   6   6     1265.17     1300.35     37.21 o
   3   6   6      750.84      794.45     36.30 o
   4   6   6       49.80       48.91     16.66 o
   5   6   6      249.63      274.76     19.54 o
   6   6   6      163.56      123.40     18.23 o
   7   6   6      286.51      232.99     35.10 o
   8   6   6      494.70      506.56     46.27 o
   9   6   6       58.63       25.32     33.73 o
  10   6   6       13.22       66.02     34.18 o
  11   6   6       29.79       10.17     32.55 o
 -11   7   6        5.87      -13.51     22.71 o
 -10   7   6        0.37       -7.08     22.13 o
  -9   7   6       22.52       24.50     22.25 o
  -8   7   6       16.29       13.54     26.23 o
  -7   7   6      677.67      667.02     33.12 o
  -6   7   6     2474.71     2316.02     49.28 o
  -5   7   6      284.88      310.29     17.84 o
  -4   7   6      926.98      853.63     24.79 o
  -3   7   6       95.95       62.98     12.32 o
  -2   7   6      193.34      175.94     19.35 o
  -1   7   6      566.83      486.70     25.90 o
   0   7   6      775.60      812.15     40.11 o
   1   7   6     1911.42     1996.66     62.75 o
   2   7   6     2125.53     2072.19     55.22 o
   3   7   6      162.76      124.32     16.35 o
   4   7   6      562.50      545.23     24.45 o
   5   7   6       69.45       86.18     16.41 o
   6   7   6      677.46      683.83     38.72 o
   7   7   6       79.55       45.78     27.50 o
   8   7   6       66.80       44.33     29.59 o
   9   7   6        0.74       14.33     29.93 o
  10   7   6       38.73       76.33     33.24 o
 -10   8   6      324.60      335.17     34.19 o
  -9   8   6       37.45       41.33     32.00 o
  -8   8   6      604.70      608.12     34.46 o
  -7   8   6       58.01       44.15     21.41 o
  -6   8   6      473.30      482.61     29.65 o
  -5   8   6      109.12      109.20     15.67 o
  -4   8   6      861.32     1041.72     28.71 o
  -3   8   6      141.88      161.42     16.64 o
  -2   8   6     2111.05     2044.46     47.47 o
  -1   8   6        0.78       -1.87     13.51 o
   0   8   6      671.99      634.61     26.20 o
   1   8   6       15.49       28.03     18.75 o
   2   8   6      420.85      428.56     24.14 o
   3   8   6      166.38      156.81     14.70 o
   4   8   6      166.80      154.11     21.25 o
   5   8   6       29.75       13.73     15.81 o
   6   8   6      582.10      583.03     37.80 o
   7   8   6      107.21       93.06     30.47 o
   8   8   6      224.78      230.25     39.46 o
   9   8   6        6.61       28.57     30.10 o
  10   8   6        6.99       57.46     36.24 o
 -10   9   6       14.15        9.78     26.47 o
  -9   9   6        8.31       11.44     25.06 o
  -8   9   6      241.31      245.47     31.08 o
  -7   9   6      124.24      126.86     23.71 o
  -6   9   6      863.83      883.39     41.16 o
  -5   9   6       55.86       54.76     16.61 o
  -4   9   6     1081.85     1065.24     31.57 o
  -3   9   6       11.22       18.40     14.10 o
  -2   9   6       22.13        8.95     14.29 o
  -1   9   6      137.88      107.66     16.21 o
   0   9   6      547.20      547.69     24.27 o
   1   9   6      340.42      301.44     27.30 o
   2   9   6     3315.70     3147.49     54.55 o
   3   9   6      157.67      121.02     13.51 o
   4   9   6     1353.33     1349.04     45.33 o
   5   9   6      150.00      143.53     21.81 o
   6   9   6      127.07       94.11     29.53 o
   7   9   6       68.80      -12.75     33.73 o
   8   9   6       60.19       45.37     29.53 o
   9   9   6       51.21        0.04     31.35 o
  10   9   6       67.64       36.73     28.79 o
 -10  10   6       77.07      107.49     34.32 o
  -9  10   6        3.33       54.62     27.11 o
  -8  10   6      129.29       75.63     29.92 o
  -7  10   6        5.81       25.13     21.04 o
  -6  10   6        1.04        0.63     19.73 o
  -5  10   6      489.72      475.81     26.68 o
  -4  10   6       65.76       80.04     17.25 o
  -3  10   6      369.19      318.56     21.50 o
  -2  10   6      237.54      319.00     22.47 o
  -1  10   6      210.50      200.17     21.50 o
   0  10   6      852.30      898.56     38.91 o
   1  10   6        0.05       -1.84     20.41 o
   2  10   6      122.73      161.23     26.90 o
   3  10   6        0.18        2.43     11.19 o
   4  10   6      185.59      178.13     23.23 o
   5  10   6        9.31       -6.63     18.28 o
   6  10   6      159.69      120.48     29.25 o
   7  10   6       13.14       39.49     27.08 o
   8  10   6       88.03       89.81     28.49 o
   9  10   6       19.98       26.46     27.38 o
  -9  11   6       45.40       44.13     32.30 o
  -8  11   6       51.27      111.41     46.12 o
  -7  11   6      136.09      109.39     42.83 o
  -6  11   6      371.11      340.36     29.39 o
  -5  11   6       33.37       -4.41     18.11 o
  -4  11   6      432.96      406.09     33.24 o
  -3  11   6        0.48        5.21     16.61 o
  -2  11   6      118.05      147.98     19.72 o
  -1  11   6       15.07       14.04     21.11 o
   0  11   6      140.43      188.40     25.92 o
   1  11   6      138.85      112.82     23.30 o
   2  11   6     1377.17     1329.97     67.08 o
   3  11   6       20.62       66.15     18.23 o
   4  11   6      477.83      473.13     28.80 o
   5  11   6        0.02      -19.11     19.11 o
   6  11   6       62.18       29.48     22.90 o
   7  11   6       12.11        6.88     23.89 o
   8  11   6        0.85       45.68     27.32 o
   9  11   6       14.66       28.01     27.21 o
  -9  12   6        6.86      -20.95     38.36 o
  -8  12   6      192.21      211.58     39.49 o
  -7  12   6       44.73       25.67     30.65 o
  -6  12   6       21.59       30.63     24.51 o
  -5  12   6      238.92      234.98     37.81 o
  -4  12   6      310.01      319.07     27.27 o
  -3  12   6       83.11       59.73     28.41 o
  -2  12   6      226.93      269.31     31.01 o
  -1  12   6      186.43      184.76     28.97 o
   0  12   6      810.40      759.30     48.95 o
   1  12   6       97.28       86.13     19.57 o
   2  12   6      137.99       97.87     22.40 o
   3  12   6        2.23        2.13     17.72 o
   4  12   6      171.82      165.51     30.57 o
   5  12   6        0.11        2.05     26.05 o
   6  12   6      471.45      470.99     48.00 o
   7  12   6       19.34       18.26     29.91 o
   8  12   6       47.37        5.10     30.54 o
  -8  13   6       70.21       95.64     75.17 o
  -7  13   6       58.31       28.83     43.29 o
  -6  13   6      246.51      259.64     55.15 o
  -5  13   6       34.03       -5.53     31.77 o
  -4  13   6       48.31       37.68     23.19 o
  -3  13   6       13.12       -6.80     21.40 o
  -2  13   6       57.33       36.52     29.19 o
  -1  13   6      250.95      242.98     31.49 o
   0  13   6      105.70      126.25     28.96 o
   1  13   6      186.89      159.75     25.98 o
   2  13   6      541.11      549.31     29.99 o
   3  13   6       28.39       37.96     22.36 o
   4  13   6      120.88      164.11     30.10 o
   5  13   6       22.91       -0.94     27.57 o
   6  13   6       77.90       69.19     33.34 o
   7  13   6        0.10       11.97     29.92 o
   8  13   6       50.25       10.14     33.65 o
  -7  14   6        0.60      -55.05     64.23 o
  -6  14   6       39.44       18.09     45.40 o
  -5  14   6       67.39      108.97     50.55 o
  -4  14   6       95.00       90.85     48.27 o
  -3  14   6       11.58       25.51     30.02 o
  -2  14   6       79.15      190.37     38.68 o
  -1  14   6      132.79      108.30     34.28 o
   0  14   6        2.06       23.59     25.59 o
   1  14   6      209.56      181.20     29.69 o
   2  14   6        2.14        5.05     30.50 o
   3  14   6        1.30      -10.97     30.48 o
   4  14   6        4.55       14.13     43.34 o
   5  14   6       82.46      124.60     49.56 o
   6  14   6       54.51      -36.72     44.14 o
   7  14   6        0.59       -1.41     46.17 o
  -6  15   6       11.11       -7.46     46.57 o
  -5  15   6        8.20       21.95     81.26 o
  -4  15   6        0.06      -28.67     45.36 o
  -3  15   6       15.67        3.05     35.15 o
  -2  15   6        2.55      -32.25     32.25 o
  -1  15   6        3.05      -16.16     30.46 o
   0  15   6        4.09      -29.77     29.77 o
   1  15   6       29.43       13.96     32.13 o
   2  15   6       96.42      100.49     35.13 o
   3  15   6       75.65       20.70     31.43 o
   4  15   6       64.22      103.25     51.95 o
   5  15   6       52.60        2.82     45.15 o
   6  15   6       16.01       37.52     48.62 o
  -5  16   6       17.81        2.52    119.14 o
  -4  16   6       22.83       -8.38     59.46 o
  -3  16   6       39.43       25.83     64.01 o
  -2  16   6       18.61       30.84     45.65 o
  -1  16   6        1.38      -30.23     30.23 o
   0  16   6      151.11      165.44     40.87 o
   1  16   6        4.97       19.28     35.05 o
   2  16   6        0.42       -3.10     36.13 o
   3  16   6        2.06      -46.10     46.10 o
   4  16   6       57.78       86.87     51.82 o
   5  16   6        4.48      -25.10     44.66 o
  -3  17   6        5.12       44.87     79.72 o
  -2  17   6        3.51      -41.64     41.64 o
  -1  17   6        4.72      -27.72     34.78 o
   0  17   6       19.05       12.86     39.31 o
   1  17   6       24.79       25.35     36.69 o
   2  17   6       25.00       39.81     44.77 o
   3  17   6       28.56      -16.81     49.33 o
 -12   1   7        0.12      -19.49     45.10 o
 -11   1   7        4.56       26.06     31.82 o
 -10   1   7       13.75      -15.62     15.62 o
  -9   1   7        1.52        1.84     16.47 o
  -8   1   7       93.80       54.10     12.55 o
  -7   1   7       12.42       19.10     11.45 o
  -6   1   7      417.94      394.87     16.74 o
  -5   1   7      253.55      250.39     13.89 o
  -4   1   7     1128.74     1246.62     25.86 o
  -3   1   7      484.01      704.45     18.00 o
  -2   1   7      163.91      250.35     13.46 o
  -1   1   7     1730.37     1809.10     35.97 o
   1   1   7     1604.07     1525.57     33.26 o
   2   1   7        8.82       -6.90     10.55 o
   3   1   7       76.27       61.39     13.05 o
   4   1   7      193.07      155.59     13.51 o
   5   1   7      605.17      535.84     24.43 o
   6   1   7       81.92      101.82     13.83 o
   7   1   7      185.72      142.63     19.89 o
   8   1   7        8.50      -26.19     26.19 o
   9   1   7        6.93       -4.13     27.60 o
  10   1   7       19.94      -33.45     33.45 o
  11   1   7       26.10       42.92     55.72 o
 -12   2   7        1.94       31.73     46.99 o
 -11   2   7      110.08      125.26     19.41 o
 -10   2   7       24.18       19.20     18.28 o
  -9   2   7       77.81      101.84     19.27 o
  -8   2   7        0.17        5.88     13.19 o
  -7   2   7      286.08      276.32     16.26 o
  -6   2   7       39.02       39.76     10.08 o
  -5   2   7      733.36      656.79     18.55 o
  -4   2   7      131.29      125.69     10.59 o
  -3   2   7      470.04      523.52     16.73 o
  -2   2   7     4160.55     4282.40     62.81 o
  -1   2   7     1851.99     2092.21     37.63 o
   0   2   7      349.72      406.64     16.44 o
   1   2   7     1413.51     1769.24     39.18 o
   2   2   7      333.67      415.25     19.52 o
   3   2   7      820.52      710.39     22.39 o
   4   2   7      211.50      198.68     15.75 o
   5   2   7      353.16      410.69     22.38 o
   6   2   7      864.79      919.39     28.95 o
   7   2   7       47.80       42.08     14.71 o
   8   2   7        5.02        2.85     26.06 o
   9   2   7       67.24       59.94     30.90 o
  10   2   7        3.04        7.36     30.36 o
  11   2   7        0.74       16.13     31.16 o
 -11   3   7        0.08        9.03     22.91 o
 -10   3   7        2.08      -15.24     17.67 o
  -9   3   7       60.39       23.94     17.38 o
  -8   3   7      381.26      308.67     23.24 o
  -7   3   7       39.91       11.78     12.53 o
  -6   3   7      138.68      122.98     11.20 o
  -5   3   7      217.29      223.57     13.17 o
  -4   3   7      167.10      182.08     12.16 o
  -3   3   7      444.63      609.95     19.13 o
  -2   3   7     4160.91     3662.56     60.69 o
  -1   3   7      433.34      473.44     21.85 o
   0   3   7      146.81      171.93     16.65 o
   1   3   7     1280.47     1102.06     27.55 o
   2   3   7     3839.96     4254.20     72.63 o
   3   3   7     1751.45     1985.27     42.36 o
   4   3   7      165.34      187.96     13.98 o
   5   3   7      702.41      727.61     25.82 o
   6   3   7      815.88      936.77     30.06 o
   7   3   7      122.63      213.02     53.50 o
   8   3   7        5.89       -8.70     30.86 o
   9   3   7      136.72      138.77     34.12 o
  10   3   7        3.31       52.01     32.48 o
  11   3   7        7.01       39.60     34.75 o
 -11   4   7       43.89       21.98     20.57 o
 -10   4   7        1.16      -11.05     18.53 o
  -9   4   7      449.99      471.21     32.36 o
  -8   4   7      158.64      191.13     28.43 o
  -7   4   7      980.14     1074.86     33.35 o
  -6   4   7      115.29      126.07     12.85 o
  -5   4   7      584.36      615.02     21.35 o
  -4   4   7      364.94      373.82     17.36 o
  -3   4   7     2216.82     2073.73     39.15 o
  -2   4   7     1670.96     1747.27     34.93 o
  -1   4   7      478.68      449.61     21.08 o
   0   4   7      876.67      879.85     30.23 o
   1   4   7      728.01      533.38     23.20 o
   2   4   7       74.25      133.94     14.61 o
   3   4   7      674.71      986.97     35.59 o
   4   4   7      102.79      126.56     12.92 o
   5   4   7     1299.86     1238.93     29.82 o
   6   4   7      162.18      118.47     20.79 o
   7   4   7       31.04       13.18     13.27 o
   8   4   7      266.23      309.32     40.32 o
   9   4   7      630.95      732.60     54.76 o
  10   4   7        8.90      -11.38     29.81 o
  11   4   7        0.00      -32.47     32.47 o
 -11   5   7       42.29       63.82     22.51 o
 -10   5   7      108.66       91.48     22.45 o
  -9   5   7       13.87       16.80     18.41 o
  -8   5   7       25.57       13.24     17.47 o
  -7   5   7       23.01       11.52     18.03 o
  -6   5   7     3693.61     3688.78     57.27 o
  -5   5   7     1321.45     1248.58     34.40 o
  -4   5   7      779.55      769.87     26.00 o
  -3   5   7       16.49       -2.40     11.35 o
  -2   5   7        8.33        2.58     10.91 o
  -1   5   7       39.35       28.60     15.14 o
   0   5   7       38.54       54.70     14.97 o
   1   5   7        5.06       -6.05     12.25 o
   2   5   7      568.64      463.31     20.00 o
   3   5   7      143.50       75.29     13.27 o
   4   5   7      232.53      227.15     14.38 o
   5   5   7     1254.72     1335.10     36.87 o
   6   5   7       75.08       59.20     14.73 o
   7   5   7     1200.09     1253.85     91.85 o
   8   5   7        6.48       23.45     29.49 o
   9   5   7       23.81       -2.60     32.71 o
  10   5   7        7.42      -13.16     30.78 o
  11   5   7      153.57      191.60     45.75 o
 -11   6   7       52.72       75.59     34.37 o
 -10   6   7       98.25      127.83     31.06 o
  -9   6   7      253.86      238.81     26.53 o
  -8   6   7      177.13      210.94     25.13 o
  -7   6   7     1247.36     1134.70     42.78 o
  -6   6   7       25.79       19.35     13.75 o
  -5   6   7      665.95      682.66     24.67 o
  -4   6   7       16.79       -6.10     12.21 o
  -3   6   7      148.27      143.03     15.85 o
  -2   6   7     1608.71     1507.46     41.45 o
  -1   6   7     2473.11     2607.43     52.68 o
   0   6   7      542.84      514.31     27.57 o
   1   6   7       86.99      109.63     16.47 o
   2   6   7      101.46      137.69     16.22 o
   3   6   7      183.66      116.73     14.99 o
   4   6   7       22.49       36.16     14.84 o
   5   6   7       39.00       78.89     16.65 o
   6   6   7      676.46      720.06     40.07 o
   7   6   7      301.34      245.57     37.36 o
   8   6   7       96.45      108.83     38.63 o
   9   6   7      255.99      302.54     42.32 o
  10   6   7       48.02       93.62     36.73 o
  11   6   7        0.22       28.38     35.76 o
 -11   7   7        0.79      -24.54     27.04 o
 -10   7   7        0.74       16.51     42.45 o
  -9   7   7      236.64      251.87     27.60 o
  -8   7   7        0.45       -9.53     26.40 o
  -7   7   7      137.58      123.19     22.92 o
  -6   7   7      398.36      392.88     24.88 o
  -5   7   7      178.08      176.57     16.36 o
  -4   7   7       69.80       70.83     13.94 o
  -3   7   7      303.54      304.12     30.76 o
  -2   7   7       51.82        6.48     14.84 o
  -1   7   7       92.04      129.43     17.54 o
   0   7   7      137.32      152.64     22.21 o
   1   7   7      136.50      190.36     22.36 o
   2   7   7     1005.39      908.89     64.87 o
   3   7   7     1049.41     1103.38     39.65 o
   4   7   7       27.93       28.66     16.27 o
   5   7   7      104.92      107.03     17.74 o
   6   7   7       75.86       82.85     21.58 o
   7   7   7        0.65       -1.73     26.18 o
   8   7   7      104.59       98.47     32.64 o
   9   7   7       13.97       -9.17     30.85 o
  10   7   7        0.76       50.51     44.02 o
 -10   8   7       40.91       81.26     27.84 o
  -9   8   7        0.64       31.07     24.66 o
  -8   8   7        5.07        2.84     20.54 o
  -7   8   7      291.55      329.43     28.68 o
  -6   8   7        6.48       -9.01     18.76 o
  -5   8   7      999.87      973.81     45.68 o
  -4   8   7       49.46       39.78     14.76 o
  -3   8   7       46.27       76.96     15.54 o
  -2   8   7      226.48      280.17     22.64 o
  -1   8   7      179.76      192.22     28.00 o
   0   8   7       11.95        6.80     15.02 o
   1   8   7      510.03      470.36     31.02 o
   2   8   7       26.66      -13.32     17.21 o
   3   8   7      271.39      326.98     20.18 o
   4   8   7      427.00      399.01     27.46 o
   5   8   7      872.28      810.31     46.41 o
   6   8   7      394.59      309.41     38.08 o
   7   8   7      100.05       49.07     31.69 o
   8   8   7       19.18        1.77     36.06 o
   9   8   7      183.40      210.73     40.97 o
  10   8   7        2.05       21.90     34.08 o
 -10   9   7       36.21      106.28     29.07 o
  -9   9   7        0.04       16.56     25.32 o
  -8   9   7       26.98       24.80     21.95 o
  -7   9   7        8.44      -15.69     19.51 o
  -6   9   7      216.86      219.83     25.04 o
  -5   9   7      166.44      157.11     19.63 o
  -4   9   7        7.87      -14.23     14.23 o
  -3   9   7        8.01       25.45     16.39 o
  -2   9   7      168.14      122.89     17.82 o
  -1   9   7     1662.19     1653.55     48.81 o
   0   9   7        0.01      -13.59     13.59 o
   1   9   7       33.64       39.95     21.28 o
   2   9   7       17.74        6.39     20.14 o
   3   9   7      100.15       75.47     14.91 o
   4   9   7      154.47      148.70     22.81 o
   5   9   7        5.80      -17.84     17.84 o
   6   9   7        1.72        8.89     36.11 o
   7   9   7       74.42       99.74     32.60 o
   8   9   7       32.12      -13.77     29.70 o
   9   9   7        0.02      -30.54     30.54 o
  10   9   7        3.43        4.64     27.88 o
  -9  10   7        1.58        6.37     26.22 o
  -8  10   7       60.76       53.96     32.85 o
  -7  10   7       10.68       35.14     20.97 o
  -6  10   7      207.38      219.23     26.79 o
  -5  10   7      168.72      193.03     20.82 o
  -4  10   7       29.90       32.30     18.35 o
  -3  10   7      174.60      227.51     20.11 o
  -2  10   7      207.07      166.68     32.38 o
  -1  10   7       34.78       62.27     16.26 o
   0  10   7      412.90      410.05     23.39 o
   1  10   7       77.64       47.57     35.16 o
   2  10   7        1.37        9.60     11.33 o
   3  10   7       38.32       23.33     15.36 o
   4  10   7       53.65       46.21     20.56 o
   5  10   7        3.03      -18.95     18.95 o
   6  10   7       26.99      -12.16     25.05 o
   7  10   7        2.88        8.18     30.98 o
   8  10   7        6.91       -5.81     28.10 o
   9  10   7       26.75       21.00     27.60 o
  -9  11   7       17.88       37.17     28.44 o
  -8  11   7       37.64       28.63     49.76 o
  -7  11   7       57.46       94.95     28.76 o
  -6  11   7       32.51       35.98     21.94 o
  -5  11   7       16.50        1.93     20.44 o
  -4  11   7      320.39      289.77     23.29 o
  -3  11   7       74.34       63.09     18.98 o
  -2  11   7      171.99      201.84     21.89 o
  -1  11   7        0.91       13.20     14.59 o
   0  11   7       66.51       77.68     24.11 o
   1  11   7        3.29      -25.97     27.32 o
   2  11   7      128.25      121.87     18.29 o
   3  11   7       85.72       82.05     17.66 o
   4  11   7      190.14      237.94     25.67 o
   5  11   7       70.65      145.44     30.01 o
   6  11   7       72.97      128.69     32.09 o
   7  11   7       21.64        0.13     27.89 o
   8  11   7       31.78       36.42     36.77 o
   9  11   7        0.15        9.63     28.63 o
  -8  12   7       11.93       26.99     31.15 o
  -7  12   7       14.67       19.86     25.45 o
  -6  12   7        0.03        8.75     21.27 o
  -5  12   7      109.56      153.93     25.71 o
  -4  12   7       96.30       59.61     19.46 o
  -3  12   7        9.68        2.31     17.90 o
  -2  12   7       13.45      -15.49     24.10 o
  -1  12   7      163.65      163.11     34.15 o
   0  12   7      997.90     1046.99     63.12 o
   1  12   7       22.13       48.31     25.87 o
   2  12   7        0.06       -0.73     17.70 o
   3  12   7       13.06       17.44     21.74 o
   4  12   7       41.11       33.69     23.36 o
   5  12   7        4.54       12.02     33.04 o
   6  12   7        5.63      -28.12     28.12 o
   7  12   7       47.64       10.46     45.01 o
   8  12   7        0.75        1.73     33.82 o
  -8  13   7       19.74      -14.11     42.82 o
  -7  13   7       20.25       52.84     43.85 o
  -6  13   7        0.05       17.93     42.20 o
  -5  13   7        0.05        9.37     25.90 o
  -4  13   7      113.02       96.74     25.81 o
  -3  13   7       23.56        3.51     22.65 o
  -2  13   7      266.54      254.17     37.44 o
  -1  13   7       44.75       35.62     34.36 o
   0  13   7       34.76       18.11     28.96 o
   1  13   7      194.65      226.04     33.27 o
   2  13   7        4.69        9.65     21.52 o
   3  13   7      141.15      132.20     38.85 o
   4  13   7       47.98       33.69     26.48 o
   5  13   7        0.60      -27.05     27.05 o
   6  13   7        2.40       -3.27     34.55 o
   7  13   7        0.33       32.56     33.08 o
  -7  14   7       61.24       41.09     50.99 o
  -6  14   7       39.22       62.28     49.36 o
  -5  14   7        7.45      -10.35     70.62 o
  -4  14   7        3.41      -16.84     37.54 o
  -3  14   7        0.56      -28.68     28.68 o
  -2  14   7      150.87      202.85     37.91 o
  -1  14   7       29.91       22.37     30.06 o
   0  14   7      133.01       83.48     28.66 o
   1  14   7        0.04      -26.41     26.41 o
   2  14   7       14.72       29.94     30.66 o
   3  14   7       23.81       58.84     39.48 o
   4  14   7       17.63      -14.61     41.90 o
   5  14   7        0.04       24.95     44.74 o
   6  14   7       35.54       72.92     48.14 o
   7  14   7       57.59        0.64     78.03 o
  -6  15   7       22.91       14.37     52.52 o
  -5  15   7       11.35       38.34     50.39 o
  -4  15   7       77.10       74.82     39.00 o
  -3  15   7       32.38      -12.13     36.01 o
  -2  15   7        2.74      -17.19     36.72 o
  -1  15   7       33.72       31.68     33.77 o
   0  15   7       26.40        6.35     32.71 o
   1  15   7        6.90       18.96     37.34 o
   2  15   7        4.17      -29.55     29.55 o
   3  15   7       20.37       63.55     41.55 o
   4  15   7       84.91      101.25     59.61 o
   5  15   7       75.01       49.93     50.24 o
   6  15   7      119.19      161.66     57.69 o
  -5  16   7        1.43      -47.89     47.89 o
  -4  16   7        0.01      -46.82     46.82 o
  -3  16   7        7.21      -29.52    103.36 o
  -2  16   7        0.24        7.86     34.95 o
  -1  16   7       11.49       -8.16     32.55 o
   0  16   7      109.70      168.39     37.83 o
   1  16   7        0.13       47.48     34.11 o
   2  16   7        2.20      -40.64     45.07 o
   3  16   7        0.15      -10.38     44.17 o
   4  16   7       21.64       22.75     51.46 o
  -3  17   7        7.77       19.31     56.04 o
  -2  17   7       16.90       31.02     42.91 o
  -1  17   7        5.92      -33.96     33.96 o
   0  17   7        6.92      -20.53     33.74 o
   1  17   7       57.94       57.83     39.31 o
   2  17   7        1.82      -50.96     50.96 o
 -11   0   8      122.63      183.93     31.49 o
 -10   0   8        7.19       31.32     28.88 o
  -9   0   8      439.55      419.29     38.01 o
  -8   0   8      100.40       38.57     48.82 o
  -7   0   8      698.23      691.75     35.96 o
  -6   0   8      301.90      306.73     23.09 o
  -5   0   8     3591.36     3687.62     75.75 o
  -4   0   8     4133.80     4309.33    116.54 o
  -3   0   8      160.88      257.27     19.28 o
  -2   0   8        0.36        6.01     13.35 o
  -1   0   8      450.57      421.58     21.89 o
   0   0   8      978.19      976.39     42.13 o
   1   0   8       20.41        9.01     22.59 o
   2   0   8      209.08      221.84     43.12 o
   3   0   8     1219.29     1385.97     51.48 o
   4   0   8       24.85       38.32     19.11 o
   5   0   8     2880.15     3047.03     76.32 o
   6   0   8      275.07      270.32     25.62 o
   7   0   8     2388.03     2359.35    107.76 o
   8   0   8        3.32       30.50     33.05 o
   9   0   8      436.24      337.54     85.74 o
  10   0   8      157.03       95.14     66.80 o
  11   0   8       71.46      155.19     81.19 o
 -11   1   8      242.80      257.95     24.36 o
 -10   1   8      286.04      293.97     26.83 o
  -9   1   8       64.27       31.64     21.41 o
  -8   1   8        3.92      -16.61     16.61 o
  -7   1   8      563.36      567.28     20.99 o
  -6   1   8       42.44       29.37     13.61 o
  -5   1   8     1046.12     1001.34     25.16 o
  -4   1   8        1.21       -4.58     10.71 o
  -3   1   8     3382.30     3077.13     45.08 o
  -2   1   8        3.79       -7.95      9.82 o
  -1   1   8     5915.07     6162.39     80.35 o
   0   1   8     1626.90     1509.25     33.94 o
   1   1   8      662.59      597.10     31.81 o
   2   1   8      225.67      216.03     15.62 o
   3   1   8     2327.72     2209.57     47.60 o
   4   1   8      116.32      150.28     16.17 o
   5   1   8     1631.11     1637.91     37.06 o
   6   1   8        3.15       16.53     12.53 o
   7   1   8       12.70        7.98     22.88 o
   8   1   8       47.65       74.67     31.53 o
   9   1   8      303.34      398.51     45.58 o
  10   1   8       37.44       66.70     39.58 o
  11   1   8      228.06      303.89     66.01 o
 -11   2   8        3.96       -5.84     18.58 o
 -10   2   8        0.04       24.25     18.55 o
  -9   2   8     1846.53     2004.42     56.92 o
  -8   2   8      148.92      110.05     18.93 o
  -7   2   8     1700.62     1792.58     36.00 o
  -6   2   8       24.44       39.08     11.83 o
  -5   2   8      117.82      109.97     13.70 o
  -4   2   8       50.59       73.75     10.99 o
  -3   2   8       92.26       95.05     11.37 o
  -2   2   8       23.69       -7.91     10.13 o
  -1   2   8      166.18      107.83     12.79 o
   1   2   8       14.08        2.06     14.98 o
   2   2   8     2234.72     2073.08     41.70 o
   3   2   8     1537.50     1756.83     37.69 o
   4   2   8      307.75      369.72     19.59 o
   5   2   8      800.04      833.64     30.38 o
   6   2   8       81.48       53.32     12.27 o
   7   2   8     1236.44     1311.21     65.22 o
   8   2   8      103.01      125.94     34.57 o
   9   2   8      522.50      647.49     53.34 o
  10   2   8       61.96      114.15     36.52 o
  11   2   8      123.66      115.32     40.23 o
 -11   3   8      136.65      101.70     23.31 o
 -10   3   8       14.96       -2.54     18.28 o
  -9   3   8      303.42      324.22     27.10 o
  -8   3   8        4.40       30.40     18.34 o
  -7   3   8      650.74      662.76     31.35 o
  -6   3   8      764.15      838.73     22.90 o
  -5   3   8      861.99      905.20     24.52 o
  -4   3   8      171.33      167.56     12.75 o
  -3   3   8     1202.24     1291.73     28.72 o
  -2   3   8     2210.66     2356.85     42.92 o
  -1   3   8     1933.02     1920.99     37.11 o
   0   3   8      355.17      341.88     20.77 o
   1   3   8     1375.38     1792.70     54.40 o
   2   3   8      220.98      249.28     17.38 o
   3   3   8      440.82      468.00     21.57 o
   4   3   8      335.65      347.40     17.94 o
   5   3   8      125.55      111.31     17.29 o
   6   3   8       27.74        9.00     12.64 o
   7   3   8      360.80      429.52     47.05 o
   8   3   8      160.14      125.87     40.41 o
   9   3   8      292.68      310.71     42.82 o
  10   3   8       14.60       24.02     32.50 o
  11   3   8      212.62      281.61     47.58 o
 -11   4   8        1.41       -9.88     20.10 o
 -10   4   8       14.96       27.00     19.89 o
  -9   4   8      422.96      489.55     49.09 o
  -8   4   8      131.51      107.37     20.42 o
  -7   4   8      362.92      347.81     24.54 o
  -6   4   8      400.06      384.25     19.11 o
  -5   4   8      414.59      489.21     21.81 o
  -4   4   8      434.29      453.38     19.15 o
  -3   4   8       64.68       53.66     12.67 o
  -2   4   8      609.66      637.04     21.70 o
  -1   4   8      371.13      306.53     21.06 o
   0   4   8       54.02       93.61     16.58 o
   1   4   8       90.63       80.58     20.46 o
   2   4   8      342.08      405.00     24.76 o
   3   4   8      100.72      122.85     15.45 o
   4   4   8       55.00       49.08     12.60 o
   5   4   8      666.97      686.26     23.52 o
   6   4   8       92.12       88.55     13.90 o
   7   4   8      927.10      976.12     40.72 o
   8   4   8        1.19       -9.99     28.15 o
   9   4   8       73.44       17.08     31.20 o
  10   4   8       14.02       24.90     31.85 o
  11   4   8        2.78      -18.55     34.18 o
 -11   5   8       39.42       13.87     37.30 o
 -10   5   8       83.43       69.44     22.52 o
  -9   5   8        1.57       13.56     21.28 o
  -8   5   8        2.79       42.87     19.95 o
  -7   5   8      145.71      113.41     22.11 o
  -6   5   8        6.51       -6.15     12.96 o
  -5   5   8       10.11        2.52     12.65 o
  -4   5   8      821.36      794.58     26.81 o
  -3   5   8     1230.72     1124.88     29.86 o
  -2   5   8     1216.69     1382.68     34.57 o
  -1   5   8     1334.04     1348.23     40.35 o
   0   5   8      259.78      271.89     20.44 o
   1   5   8     1505.06     1144.09     36.39 o
   2   5   8     1334.91     1486.29     39.66 o
   3   5   8      941.80      847.74     36.44 o
   4   5   8       54.91       64.85     15.34 o
   5   5   8      566.67      651.10     37.52 o
   6   5   8      190.02      212.00     25.49 o
   7   5   8      148.30      169.61     34.54 o
   8   5   8       20.13       21.67     29.35 o
   9   5   8       42.24       92.49     33.74 o
  10   5   8       10.54        3.13     33.36 o
 -11   6   8        1.51        7.11     23.41 o
 -10   6   8       14.99       19.60     23.82 o
  -9   6   8      114.71      152.48     25.39 o
  -8   6   8      243.08      270.22     27.20 o
  -7   6   8      398.15      425.87     29.93 o
  -6   6   8      218.63      182.14     20.75 o
  -5   6   8       29.86       16.85     12.90 o
  -4   6   8      162.13      152.69     15.53 o
  -3   6   8      257.51      222.30     17.18 o
  -2   6   8      212.14      250.57     18.16 o
  -1   6   8       61.41       65.93     17.34 o
   0   6   8     4163.38     4354.09     85.05 o
   1   6   8      899.04      946.71     36.39 o
   2   6   8     2532.89     2447.13     54.78 o
   3   6   8       15.64        9.56     16.63 o
   4   6   8      488.74      548.47     22.71 o
   5   6   8       91.05      130.82     18.89 o
   6   6   8        4.23        4.92     21.40 o
   7   6   8       42.84       61.35     31.19 o
   8   6   8       36.95       77.74     32.61 o
   9   6   8        1.27      -28.86     28.86 o
  10   6   8       20.72       25.78     34.52 o
 -10   7   8        6.94        9.93     24.00 o
  -9   7   8       53.01       53.40     23.25 o
  -8   7   8        2.66      -18.63     27.99 o
  -7   7   8       60.34       57.88     21.61 o
  -6   7   8       33.48       41.26     18.29 o
  -5   7   8        0.01       -7.96     13.46 o
  -4   7   8     1079.58      970.16     32.58 o
  -3   7   8      142.26      212.28     32.81 o
  -2   7   8      436.76      498.37     27.41 o
  -1   7   8        0.03       16.20     14.19 o
   0   7   8      176.77      170.84     22.59 o
   1   7   8      146.07      182.22     25.16 o
   2   7   8     2247.38     1992.10     59.16 o
   3   7   8      522.66      556.24     51.17 o
   4   7   8     1463.19     1459.76     48.09 o
   5   7   8      162.24      215.25     24.51 o
   6   7   8      254.85      307.55     46.02 o
   7   7   8        5.82       33.31     29.55 o
   8   7   8        2.55       11.52     27.81 o
   9   7   8       29.06       -5.79     40.43 o
  10   7   8       63.97       77.62     38.14 o
 -10   8   8       47.45       27.51     26.80 o
  -9   8   8        7.83       23.96     28.46 o
  -8   8   8      341.09      297.55     29.17 o
  -7   8   8       56.73       28.22     21.64 o
  -6   8   8     1090.54     1132.65     50.64 o
  -5   8   8       84.33       85.08     18.11 o
  -4   8   8      104.54      104.57     16.87 o
  -3   8   8      195.24      225.38     21.82 o
  -2   8   8     2000.40     2037.74     62.18 o
  -1   8   8      366.72      499.49     27.28 o
   0   8   8      268.94      317.88     29.41 o
   1   8   8      585.58      573.24     33.44 o
   2   8   8      400.15      351.56     27.63 o
   3   8   8       23.66       38.75     15.70 o
   4   8   8       62.61       47.03     20.66 o
   5   8   8        5.64       14.31     20.18 o
   6   8   8      118.64      161.85     33.98 o
   7   8   8        4.99      -19.17     40.40 o
   8   8   8      111.09      176.05     49.56 o
   9   8   8       22.36      -19.61     32.63 o
  10   8   8       10.74       -0.09     34.60 o
 -10   9   8       18.87        5.14     26.65 o
  -9   9   8        8.72      -14.57     25.04 o
  -8   9   8       10.69       21.51     22.30 o
  -7   9   8      117.61      128.53     24.58 o
  -6   9   8      446.78      445.79     31.60 o
  -5   9   8       27.40       -3.77     16.24 o
  -4   9   8     1020.09     1056.66     34.73 o
  -3   9   8      200.48      170.67     19.57 o
  -2   9   8      165.28      191.78     22.15 o
  -1   9   8      344.40      357.38     24.77 o
   0   9   8      177.22      235.43     26.45 o
   1   9   8       55.29       16.81     21.92 o
   2   9   8      673.83      648.35     35.70 o
   3   9   8       58.14       46.79     16.73 o
   4   9   8      666.56      714.86     36.46 o
   5   9   8       10.29        9.66     20.42 o
   6   9   8      256.36      282.19     58.07 o
   7   9   8       82.66       65.67     31.94 o
   8   9   8        4.33       -8.54     28.22 o
   9   9   8        5.80       55.67     35.03 o
  -9  10   8        2.72      -26.15     26.15 o
  -8  10   8      103.75       69.80     27.87 o
  -7  10   8       90.90       82.10     24.13 o
  -6  10   8       63.60       78.70     22.76 o
  -5  10   8        0.98       19.52     18.56 o
  -4  10   8       83.45       75.54     18.61 o
  -3  10   8      141.44       96.76     20.25 o
  -2  10   8       18.53       16.81     17.31 o
  -1  10   8      101.15       46.88     23.02 o
   0  10   8     2562.04     2605.23     62.54 o
   1  10   8       32.95        4.83     19.51 o
   2  10   8      194.45      153.78     24.88 o
   3  10   8        4.51       15.04     16.56 o
   4  10   8      144.06      115.19     23.63 o
   5  10   8      319.04      337.37     33.79 o
   6  10   8       58.95       46.33     46.91 o
   7  10   8        5.44       44.33     30.62 o
   8  10   8      112.94      126.49     36.35 o
   9  10   8        0.05      -30.81     32.08 o
  -9  11   8       26.67      -17.33     26.65 o
  -8  11   8       20.51       18.21     26.51 o
  -7  11   8        1.53       40.19     26.10 o
  -6  11   8       46.19       61.65     23.52 o
  -5  11   8       47.13       57.26     22.74 o
  -4  11   8      294.01      263.96     23.05 o
  -3  11   8        1.40       -0.47     19.11 o
  -2  11   8      245.96      270.11     29.01 o
  -1  11   8      651.20      623.92     29.90 o
   0  11   8        1.05      -17.52     24.95 o
   1  11   8      295.46      215.78     31.65 o
   2  11   8      319.65      359.16     24.61 o
   3  11   8      110.22       79.89     18.18 o
   4  11   8      764.61      781.01     39.21 o
   5  11   8        1.91      -10.26     23.60 o
   6  11   8       38.60       47.84     27.26 o
   7  11   8        4.04       21.90     30.13 o
   8  11   8       28.14      -24.81     29.92 o
  -8  12   8      125.07      181.12     34.75 o
  -7  12   8       79.23       61.54     28.14 o
  -6  12   8      224.50      243.19     29.56 o
  -5  12   8       11.45       14.39     20.89 o
  -4  12   8       13.13       46.63     20.34 o
  -3  12   8       57.25       40.54     25.41 o
  -2  12   8      563.10      628.57     38.32 o
  -1  12   8        6.09       -3.97     23.97 o
   0  12   8       42.37       59.27     28.09 o
   1  12   8        0.01      -18.07     21.05 o
   2  12   8       15.04       41.43     20.61 o
   3  12   8       35.57        2.69     44.32 o
   4  12   8        1.95      -23.87     24.10 o
   5  12   8       16.05      -28.15     83.03 o
   6  12   8       38.18       73.90     41.20 o
   7  12   8        0.00        8.11     32.50 o
   8  12   8      148.24      173.78     45.46 o
  -7  13   8        7.31        0.24     41.88 o
  -6  13   8      357.43      325.37     36.23 o
  -5  13   8        1.62      -21.18     21.18 o
  -4  13   8      220.92      306.48     35.35 o
  -3  13   8       25.91       15.32     23.09 o
  -2  13   8      101.97       88.47     32.16 o
  -1  13   8       56.83       53.91     30.21 o
   0  13   8       37.48       -1.48     25.60 o
   1  13   8       40.56       63.16     20.45 o
   2  13   8        0.13      -21.18     21.18 o
   3  13   8       10.37       -7.72     22.16 o
   4  13   8       35.41       -3.59     24.92 o
   5  13   8        1.56       11.16     30.43 o
   6  13   8       37.90       66.12     34.18 o
   7  13   8        0.28       20.11     33.91 o
  -7  14   8       12.32      -17.07     64.01 o
  -6  14   8        0.05       -8.43     48.96 o
  -5  14   8        3.92      -39.87     39.87 o
  -4  14   8        1.51       18.82     38.65 o
  -3  14   8        1.20      -10.45     36.93 o
  -2  14   8        8.17       20.62     31.07 o
  -1  14   8       20.43       -4.96     41.28 o
   0  14   8        7.68       30.55     26.95 o
   1  14   8        4.36        2.04     30.24 o
   2  14   8        2.57        2.53     29.57 o
   3  14   8       24.77        8.73     29.23 o
   4  14   8        0.79      -44.80    111.44 o
   5  14   8        7.96      -12.42     43.75 o
   6  14   8       64.81       20.08     46.47 o
  -6  15   8        0.02      -22.96     46.04 o
  -5  15   8       62.29       30.21     50.44 o
  -4  15   8       14.80       -7.67     38.53 o
  -3  15   8       19.99       32.31     50.17 o
  -2  15   8        5.30      -31.32     31.32 o
  -1  15   8       80.44       12.34     32.38 o
   0  15   8       49.32        5.91     32.63 o
   1  15   8       42.38        0.51     33.19 o
   2  15   8       21.93       12.22     32.20 o
   3  15   8       21.99      -23.03     36.85 o
   4  15   8       17.32      -37.32     44.56 o
   5  15   8       19.96      -44.16     44.16 o
  -4  16   8        0.13      -10.55     49.76 o
  -3  16   8        0.03      -37.95     46.27 o
  -2  16   8       28.96       60.48     45.55 o
  -1  16   8        0.08       -8.78     33.61 o
   0  16   8        3.19      -13.09     34.29 o
   1  16   8        1.01       22.61     51.64 o
   2  16   8        2.02      -30.32     30.32 o
   3  16   8       37.28      -13.68     46.14 o
   4  16   8        0.00      -23.35     47.54 o
  -2  17   8        0.06      -25.31     53.08 o
  -1  17   8        0.26      -34.94     34.94 o
   0  17   8       20.56       56.27     39.63 o
   1  17   8        1.71        5.70     37.37 o
 -11   1   9        7.24       35.38     21.10 o
 -10   1   9       38.87        0.81     21.24 o
  -9   1   9      159.63      139.15     22.43 o
  -8   1   9      124.33      107.42     21.77 o
  -7   1   9        9.35       18.25     13.67 o
  -6   1   9        0.19       14.43     12.12 o
  -5   1   9       67.98       26.28     11.82 o
  -4   1   9     2462.63     2412.75     38.65 o
  -3   1   9     1025.63     1025.76     26.13 o
  -2   1   9      965.34     1012.05     25.89 o
  -1   1   9     1102.81      940.24     26.50 o
   0   1   9       60.47       44.14     14.26 o
   1   1   9      226.37      280.72     18.82 o
   2   1   9      271.37      222.08     19.38 o
   3   1   9       75.45       86.13     13.96 o
   4   1   9       21.51       20.49     14.19 o
   5   1   9       60.02       58.05     14.71 o
   6   1   9      841.30      779.84     33.68 o
   7   1   9       13.51      -21.04     21.04 o
   8   1   9        0.04       52.98     32.09 o
   9   1   9       10.81       -4.13     30.14 o
  10   1   9        4.07       33.36     33.87 o
  11   1   9        7.21      -10.98     45.52 o
 -11   2   9       66.02       72.84     22.05 o
 -10   2   9       20.39        1.00     19.52 o
  -9   2   9        0.06      -15.23     19.45 o
  -8   2   9        0.08      -19.69     19.69 o
  -7   2   9      236.11      226.81     20.69 o
  -6   2   9       23.37       41.05     13.16 o
  -5   2   9      177.39      156.31     14.62 o
  -4   2   9      528.88      619.38     19.44 o
  -3   2   9      124.56      163.57     13.38 o
  -2   2   9        0.17       -1.46     11.06 o
  -1   2   9      145.35      129.58     16.23 o
   0   2   9     1062.50     1049.93     32.09 o
   1   2   9        0.28       24.68     17.07 o
   2   2   9       83.07       97.15     17.14 o
   3   2   9       27.04       36.59     12.61 o
   4   2   9      255.70      260.82     18.22 o
   5   2   9       33.79       44.15     15.44 o
   6   2   9      580.64      603.27     29.74 o
   7   2   9      115.36      122.36     33.05 o
   8   2   9        0.85      -26.68     26.68 o
   9   2   9       13.71       25.14     32.71 o
  10   2   9        4.66        5.23     33.49 o
  11   2   9        0.73        2.86     37.42 o
 -11   3   9       49.42       52.31     23.60 o
 -10   3   9       42.26       29.40     21.34 o
  -9   3   9       11.28       14.87     25.34 o
  -8   3   9      888.16      885.18     40.88 o
  -7   3   9      372.42      347.41     23.71 o
  -6   3   9       12.00       -6.20     11.67 o
  -5   3   9       32.88       41.84     11.44 o
  -4   3   9      324.20      320.64     16.05 o
  -3   3   9      789.63      855.38     24.44 o
  -2   3   9     1505.11     1591.29     35.28 o
  -1   3   9     1098.14      867.21     29.40 o
   0   3   9       33.65       20.97     14.23 o
   1   3   9     1467.36     1475.91     40.85 o
   2   3   9        0.82        0.83     15.60 o
   3   3   9     2862.18     2784.51     57.18 o
   4   3   9     1439.57     1423.05     38.76 o
   5   3   9       34.54       25.20     13.55 o
   6   3   9        3.25        5.98     15.48 o
   7   3   9       43.98       35.33     40.57 o
   8   3   9       17.93       48.30     31.99 o
   9   3   9       16.35       -0.65     29.80 o
  10   3   9        0.06      -25.62     31.64 o
  11   3   9        8.01        7.31     35.96 o
 -11   4   9        3.54      -21.71     21.71 o
 -10   4   9       14.07       -2.46     20.44 o
  -9   4   9      411.46      409.69     31.68 o
  -8   4   9       66.85       36.35     21.06 o
  -7   4   9      402.75      458.14     26.53 o
  -6   4   9       30.03       45.37     13.50 o
  -5   4   9        0.11       15.34     12.12 o
  -4   4   9        4.19       -9.44     11.39 o
  -3   4   9      160.32      139.92     14.54 o
  -2   4   9       26.76       53.22     13.97 o
  -1   4   9       26.77       34.08     14.58 o
   0   4   9     1064.68     1066.30     35.88 o
   1   4   9       65.27       50.33     15.43 o
   2   4   9       42.20       49.79     17.23 o
   3   4   9      112.36      133.50     20.38 o
   4   4   9      444.76      495.92     33.76 o
   5   4   9       82.64       81.08     14.99 o
   6   4   9      161.58      144.79     18.27 o
   7   4   9      639.43      634.18     50.55 o
   8   4   9      189.32      160.47     61.60 o
   9   4   9       85.54      103.10     36.94 o
  10   4   9       39.79       34.36     38.55 o
 -11   5   9       81.41       58.85     25.70 o
 -10   5   9        2.33        4.34     20.75 o
  -9   5   9      442.98      424.89     40.43 o
  -8   5   9       22.03       38.40     20.94 o
  -7   5   9      193.03      159.27     24.02 o
  -6   5   9      126.14      139.03     16.98 o
  -5   5   9     1215.73     1147.84     34.27 o
  -4   5   9     3819.49     3573.17     57.81 o
  -3   5   9       12.17        5.42     13.05 o
  -2   5   9      825.61      810.97     35.98 o
  -1   5   9       51.48       66.32     17.02 o
   0   5   9       66.66       60.52     16.96 o
   1   5   9      531.31      525.76     26.26 o
   2   5   9      408.44      478.19     38.14 o
   3   5   9      682.47      726.17     33.66 o
   4   5   9      212.84      204.51     18.81 o
   5   5   9        4.15        1.61     13.11 o
   6   5   9     1018.13     1015.09     33.13 o
   7   5   9      218.49      242.00     39.73 o
   8   5   9       77.99       91.62     36.37 o
   9   5   9       15.38       28.32     34.31 o
  10   5   9       37.92       23.91     34.11 o
 -10   6   9        1.53      -18.93     33.06 o
  -9   6   9       70.85      100.61     24.19 o
  -8   6   9       44.53       66.33     23.12 o
  -7   6   9      680.90      664.66     35.59 o
  -6   6   9      192.85      177.85     33.57 o
  -5   6   9        2.29        4.70     14.24 o
  -4   6   9       16.15       33.37     13.91 o
  -3   6   9       17.20       34.77     14.96 o
  -2   6   9      285.20      281.30     19.87 o
  -1   6   9      156.41      120.20     23.87 o
   0   6   9       44.15       49.03     17.14 o
   1   6   9        2.34      -14.98     14.98 o
   2   6   9       13.66       -1.41     15.73 o
   3   6   9       87.68       51.40     19.44 o
   4   6   9      162.00      148.45     18.16 o
   5   6   9       68.69       47.51     15.56 o
   6   6   9      223.27      192.71     37.66 o
   7   6   9      382.11      420.49     44.82 o
   8   6   9       27.34       46.05     33.71 o
   9   6   9       40.32      -12.91     33.14 o
  10   6   9       35.77       10.37     36.13 o
 -10   7   9       35.70       65.48     26.91 o
  -9   7   9        0.08       45.44     23.26 o
  -8   7   9      274.11      296.12     29.31 o
  -7   7   9      305.76      298.76     28.95 o
  -6   7   9        0.80        7.46     20.21 o
  -5   7   9      183.29      184.59     19.72 o
  -4   7   9      178.21      202.85     20.29 o
  -3   7   9        0.05        4.66     14.77 o
  -2   7   9        2.31       -0.07     13.93 o
  -1   7   9       60.38       75.09     17.05 o
   0   7   9        7.72      -16.03     16.03 o
   1   7   9      207.27      194.13     21.06 o
   2   7   9       12.30       22.50     17.06 o
   3   7   9      800.74      816.80     37.55 o
   4   7   9      694.42      720.33     35.67 o
   5   7   9       44.35       72.45     22.57 o
   6   7   9        5.15       38.78     28.27 o
   7   7   9      113.71      121.50     42.27 o
   8   7   9        0.44       11.56     30.54 o
   9   7   9       67.90       56.04     35.86 o
  10   7   9        0.54      -11.20     33.78 o
 -10   8   9        0.11      -28.29     28.29 o
  -9   8   9      130.24      117.54     28.64 o
  -8   8   9        0.08        5.22     21.92 o
  -7   8   9        1.80        2.35     20.68 o
  -6   8   9       21.22       26.01     21.25 o
  -5   8   9        0.47        5.81     15.81 o
  -4   8   9       28.51       25.13     22.61 o
  -3   8   9       25.47       16.70     17.09 o
  -2   8   9      195.84      197.55     23.13 o
  -1   8   9      114.54       77.18     19.59 o
   0   8   9      126.72      115.52     25.38 o
   1   8   9      299.27      411.29     31.54 o
   2   8   9      240.57      243.32     26.96 o
   3   8   9       61.23       79.20     30.08 o
   4   8   9        0.03       28.30     20.44 o
   5   8   9      251.04      248.17     27.65 o
   6   8   9        8.61        9.67     27.31 o
   7   8   9      421.20      423.59     66.51 o
   8   8   9       74.43       20.81     31.05 o
   9   8   9        5.81        9.91     32.99 o
  -9   9   9        8.90      -25.57     25.57 o
  -8   9   9        3.65       -5.71     21.33 o
  -7   9   9        1.10       33.36     21.86 o
  -6   9   9      196.05      155.43     25.63 o
  -5   9   9       69.82       76.08     20.38 o
  -4   9   9       28.09      111.45     25.06 o
  -3   9   9      116.46      105.98     28.41 o
  -2   9   9      250.36      298.13     25.78 o
  -1   9   9      212.33      224.03     23.42 o
   0   9   9      176.01      168.02     21.23 o
   1   9   9      267.75      207.57     28.27 o
   2   9   9       17.72       20.71     22.59 o
   3   9   9      541.16      584.26     31.21 o
   4   9   9        7.65       -7.27     19.45 o
   5   9   9        7.87       51.51     38.59 o
   6   9   9       39.57        6.58     26.58 o
   7   9   9        2.93        6.91     28.93 o
   8   9   9       66.96       37.32     33.90 o
   9   9   9       14.70       12.53     33.20 o
  -9  10   9        4.55       -1.04     26.47 o
  -8  10   9        1.47       28.01     37.36 o
  -7  10   9       25.11       24.24     22.39 o
  -6  10   9      133.46      167.62     26.01 o
  -5  10   9       55.44       53.91     22.61 o
  -4  10   9       17.83       10.08     17.63 o
  -3  10   9       80.77       80.33     23.94 o
  -2  10   9       10.47       29.37     20.64 o
  -1  10   9       37.31       13.78     18.38 o
   0  10   9       34.54       25.17     18.21 o
   1  10   9       31.32       11.73     17.96 o
   2  10   9       61.17      121.54     27.56 o
   3  10   9       68.58       29.24     23.29 o
   4  10   9       76.65       89.21     24.02 o
   5  10   9       68.65       17.41     27.23 o
   6  10   9       97.98       83.20     32.68 o
   7  10   9       68.76       21.34     32.16 o
   8  10   9        0.19      -29.97     29.97 o
   9  10   9        0.79       69.95     37.91 o
  -8  11   9       14.05       39.59     28.63 o
  -7  11   9       80.63      101.66     26.61 o
  -6  11   9        0.03      -26.81     26.81 o
  -5  11   9        4.86      -12.59     20.47 o
  -4  11   9       30.28       29.28     18.78 o
  -3  11   9        1.18       14.15     21.27 o
  -2  11   9     1375.00     1269.30     52.63 o
  -1  11   9       95.34      118.79     25.78 o
   0  11   9        4.80       -3.42     16.69 o
   1  11   9       10.06      -22.45     27.72 o
   2  11   9      122.85      118.43     26.24 o
   3  11   9       19.77       35.86     21.14 o
   4  11   9       13.08       16.84     21.59 o
   5  11   9       14.39      -15.57     26.54 o
   6  11   9       32.32       35.18     30.98 o
   7  11   9       71.76       48.17     33.00 o
   8  11   9       10.46      -10.52     30.14 o
  -8  12   9        5.55      -23.82     26.71 o
  -7  12   9        0.28      -16.69     25.71 o
  -6  12   9        4.82      -11.05     21.98 o
  -5  12   9      112.14      133.15     25.79 o
  -4  12   9       11.44       12.91     20.58 o
  -3  12   9        6.80       -5.20     19.81 o
  -2  12   9        5.93       19.71     29.01 o
  -1  12   9      202.92      191.45     36.76 o
   0  12   9      167.29      173.49     28.90 o
   1  12   9        8.44      -14.31     26.93 o
   2  12   9       92.72       98.82     28.98 o
   3  12   9       18.46       55.75     32.32 o
   4  12   9       17.80      -25.38     27.45 o
   5  12   9        3.39      -34.22     34.22 o
   6  12   9       40.88       20.37     38.85 o
   7  12   9       38.37       47.64     41.03 o
  -7  13   9       10.77       -4.16     34.00 o
  -6  13   9      136.72      103.91     30.46 o
  -5  13   9       41.89       39.70     28.53 o
  -4  13   9       21.70       17.40     27.36 o
  -3  13   9        2.92      -22.41     22.41 o
  -2  13   9       47.53       34.72     29.47 o
  -1  13   9        8.74       15.02     29.22 o
   0  13   9        0.09       16.32     25.10 o
   1  13   9       11.07       38.45     30.72 o
   2  13   9       92.81       87.63     25.86 o
   3  13   9        0.31       20.17     24.54 o
   4  13   9       24.06       20.19     32.20 o
   5  13   9        0.30       -2.16     29.00 o
   6  13   9        5.74       13.99     34.26 o
   7  13   9       14.75       39.68     34.38 o
  -6  14   9        4.06       39.43     48.93 o
  -5  14   9        2.50        6.68     39.40 o
  -4  14   9        3.22       43.24     38.59 o
  -3  14   9        9.28       40.23     39.49 o
  -2  14   9      183.04      171.45     38.05 o
  -1  14   9        7.64       16.77     31.26 o
   0  14   9        0.79       24.48     31.31 o
   1  14   9       34.23       20.72     31.47 o
   2  14   9        8.12        9.51     39.95 o
   3  14   9        8.90      -25.00     35.37 o
   4  14   9        5.44       36.73     52.56 o
   5  14   9        6.28      -21.94     43.63 o
   6  14   9       82.14       81.14     53.71 o
  -5  15   9       25.20       24.83    105.05 o
  -4  15   9       96.20      101.51     55.46 o
  -3  15   9       18.58        7.33     48.05 o
  -2  15   9       63.48      102.79     38.08 o
  -1  15   9       60.19       77.07     35.07 o
   0  15   9       11.36       22.85     32.36 o
   1  15   9        7.53       -2.58     33.46 o
   2  15   9       16.80      -11.42     34.30 o
   3  15   9        0.35      -29.83     44.27 o
   4  15   9       54.17       88.29     51.09 o
   5  15   9       42.19       89.72     54.68 o
  -4  16   9        7.11      109.00     57.62 o
  -3  16   9        0.16       -8.09     49.83 o
  -2  16   9       74.15       72.82     76.20 o
  -1  16   9       54.47       -4.54     34.85 o
   0  16   9        5.15        3.67     34.67 o
   1  16   9        1.40       29.49     37.05 o
   2  16   9        8.25       -6.90     40.94 o
   3  16   9        8.31       23.45     48.48 o
 -11   0  10        2.75        8.61     31.22 o
 -10   0  10       10.13      -11.46     27.02 o
  -9   0  10      474.64      535.38     68.50 o
  -8   0  10       35.01      -15.74     26.47 o
  -7   0  10      930.55      833.32     50.18 o
  -6   0  10      275.85      258.55     25.16 o
  -5   0  10      904.50      803.73     34.94 o
  -4   0  10      770.33      788.15     33.47 o
  -3   0  10      147.97      178.62     22.02 o
  -2   0  10      181.60      239.53     20.78 o
  -1   0  10      356.36      305.29     28.95 o
   0   0  10     1356.79     1258.59     78.50 o
   1   0  10      650.52      635.36     37.27 o
   2   0  10      631.27      905.31     43.76 o
   3   0  10      132.99      194.36     34.15 o
   4   0  10      339.34      466.10     36.00 o
   5   0  10     1553.69     1641.06     80.97 o
   6   0  10     1846.80     1890.07    122.04 o
   7   0  10     2978.95     3145.31    163.56 o
   8   0  10      116.84      158.20     45.76 o
   9   0  10      186.20      211.77     49.83 o
  10   0  10       33.83      -12.63     55.50 o
 -11   1  10      179.11      199.53     38.49 o
 -10   1  10       78.95       71.26     22.64 o
  -9   1  10       78.60      112.06     22.39 o
  -8   1  10      436.39      464.43     35.67 o
  -7   1  10      291.58      327.35     25.78 o
  -6   1  10      257.68      278.32     18.24 o
  -5   1  10     1079.43     1126.64     29.05 o
  -4   1  10       13.90       -0.48     11.20 o
  -3   1  10     5800.11     5530.51     77.40 o
  -2   1  10        0.15      -10.97     10.97 o
  -1   1  10      245.61      323.20     19.31 o
   0   1  10        5.72       -5.20     12.98 o
   1   1  10      152.09      156.17     17.91 o
   2   1  10      326.55      344.48     23.36 o
   3   1  10      832.29      741.04     31.55 o
   4   1  10      118.86       85.43     17.64 o
   5   1  10     1830.24     1706.90     49.77 o
   6   1  10       53.28       69.28     19.87 o
   7   1  10       48.82       28.63     25.72 o
   8   1  10      248.19      217.67     41.54 o
   9   1  10       94.37       93.59     37.28 o
  10   1  10       98.20       71.38     39.49 o
 -11   2  10        0.06       -8.77     21.55 o
 -10   2  10       36.83       66.20     22.75 o
  -9   2  10      113.22      119.33     23.05 o
  -8   2  10      455.31      477.15     30.36 o
  -7   2  10     1370.76     1573.13     48.10 o
  -6   2  10        0.10       -9.80     13.34 o
  -5   2  10      286.70      321.09     17.12 o
  -4   2  10      571.59      478.95     18.82 o
  -3   2  10      311.32      292.99     17.25 o
  -2   2  10      560.87      428.44     21.54 o
  -1   2  10     1870.71     2012.09     46.72 o
   0   2  10        1.39       -4.31     12.94 o
   1   2  10     1161.28     1264.54     54.40 o
   2   2  10      852.15     1009.62     46.94 o
   3   2  10       71.66       79.58     18.37 o
   4   2  10     1117.35     1134.77     52.87 o
   5   2  10        0.02      -13.30     13.30 o
   6   2  10      590.46      630.25     34.57 o
   7   2  10      494.24      418.26     46.14 o
   8   2  10       25.20       50.46     32.94 o
   9   2  10      279.68      274.57     44.56 o
  10   2  10       22.10      -40.74     40.74 o
 -11   3  10      267.14      279.94     31.43 o
 -10   3  10        5.27        1.82     21.35 o
  -9   3  10      106.11      108.18     24.27 o
  -8   3  10      331.06      360.78     28.87 o
  -7   3  10      295.68      305.36     26.20 o
  -6   3  10      202.94      220.93     17.09 o
  -5   3  10     1328.16     1231.04     30.48 o
  -4   3  10        0.20        3.41     11.88 o
  -3   3  10      927.48      981.02     28.51 o
  -2   3  10      339.50      338.91     22.83 o
  -1   3  10      182.03      175.01     18.53 o
   0   3  10      461.22      446.62     23.26 o
   1   3  10        4.56       -7.33     16.08 o
   2   3  10        3.03       -2.34     21.70 o
   3   3  10      167.62      262.87     24.57 o
   4   3  10      103.89      112.45     19.06 o
   5   3  10      808.47      796.36     27.92 o
   6   3  10       56.06       64.63     21.49 o
   7   3  10      352.34      364.99     32.81 o
   8   3  10      113.21      116.36     36.25 o
   9   3  10       23.05       -4.74     31.93 o
  10   3  10       32.55       31.21     45.46 o
 -11   4  10        0.74      -22.20     22.20 o
 -10   4  10        2.14      -19.39     20.77 o
  -9   4  10      190.61      164.23     26.50 o
  -8   4  10        3.93        6.50     20.21 o
  -7   4  10      385.42      352.08     27.41 o
  -6   4  10       20.76       -1.56     15.16 o
  -5   4  10       36.51       28.36     12.91 o
  -4   4  10     1311.14     1521.42     33.83 o
  -3   4  10       87.19       89.73     14.38 o
  -2   4  10      313.64      302.93     21.97 o
  -1   4  10      498.84      428.02     25.44 o
   0   4  10     1074.71     1003.34     36.55 o
   1   4  10     1356.77     1470.18     43.17 o
   2   4  10       23.31        5.58     18.07 o
   3   4  10      181.41      173.97     24.85 o
   4   4  10      322.18      361.50     27.18 o
   5   4  10       76.48       79.53     16.31 o
   6   4  10      762.85      757.31     31.93 o
   7   4  10      902.24      974.78     61.97 o
   8   4  10       78.83      195.09     41.22 o
   9   4  10      155.03      225.45     44.65 o
  10   4  10       36.58       31.37     49.01 o
 -10   5  10       76.48       81.34     24.99 o
  -9   5  10      147.03      133.36     27.72 o
  -8   5  10       39.34       23.15     22.36 o
  -7   5  10       53.06       57.07     22.25 o
  -6   5  10      703.13      684.14     36.07 o
  -5   5  10       76.99      107.91     16.09 o
  -4   5  10       53.57       58.39     13.99 o
  -3   5  10      569.79      553.18     25.46 o
  -2   5  10      547.36      520.74     26.89 o
  -1   5  10       31.47       61.28     19.83 o
   0   5  10      594.97      561.01     42.14 o
   1   5  10      208.83      185.56     20.92 o
   2   5  10       13.71       25.62     19.73 o
   3   5  10      308.94      238.19     24.65 o
   4   5  10      131.52      192.06     23.13 o
   5   5  10     1197.37     1102.64     37.00 o
   6   5  10      393.85      408.19     37.00 o
   7   5  10        6.00        4.04     30.20 o
   8   5  10       54.05       23.38     47.11 o
   9   5  10        0.71      -24.69     44.82 o
  10   5  10        2.09       13.07     37.37 o
 -10   6  10       28.51        3.72     24.86 o
  -9   6  10       29.03       19.26     26.20 o
  -8   6  10      142.06      141.85     32.61 o
  -7   6  10       32.03       34.29     21.73 o
  -6   6  10       61.65       69.02     32.02 o
  -5   6  10      139.86      181.71     20.87 o
  -4   6  10       22.35       34.25     14.80 o
  -3   6  10       54.90       36.86     16.37 o
  -2   6  10      104.45       93.74     20.42 o
  -1   6  10      277.71      260.44     23.85 o
   0   6  10     1141.48     1116.42     40.07 o
   1   6  10      218.89      180.28     21.52 o
   2   6  10     3583.80     3361.03     72.60 o
   3   6  10      781.35      927.02     40.40 o
   4   6  10      217.95      187.91     21.64 o
   5   6  10       73.47      125.63     18.52 o
   6   6  10       98.37       61.29     30.83 o
   7   6  10        1.86       -9.68     28.86 o
   8   6  10      144.50      122.14     38.96 o
   9   6  10        8.87       -8.28     40.68 o
  10   6  10       12.07      -33.39     33.39 o
 -10   7  10        5.47       27.95     26.31 o
  -9   7  10        0.23      -18.19     21.54 o
  -8   7  10       97.16      136.41     26.44 o
  -7   7  10       40.50       83.26     23.52 o
  -6   7  10      615.07      597.79     35.59 o
  -5   7  10       65.68       41.21     18.89 o
  -4   7  10      978.07      992.15     34.60 o
  -3   7  10       19.54       11.72     16.05 o
  -2   7  10      183.74      188.31     19.56 o
  -1   7  10       22.23       58.07     21.03 o
   0   7  10      822.30      707.60     33.46 o
   1   7  10       77.96       70.85     19.60 o
   2   7  10       63.66       53.08     18.88 o
   3   7  10       27.01       35.16     20.85 o
   4   7  10      837.35      904.25     33.62 o
   5   7  10       69.23       59.22     23.04 o
   6   7  10      243.50      262.11     40.05 o
   7   7  10       50.51       26.78     30.55 o
   8   7  10      104.57      167.37     39.82 o
   9   7  10        3.33      -18.42     47.67 o
 -10   8  10       25.58       43.48     36.77 o
  -9   8  10        0.44        1.34     26.29 o
  -8   8  10       45.92       53.95     27.85 o
  -7   8  10        0.11      -12.24     21.43 o
  -6   8  10       96.05      113.02     24.81 o
  -5   8  10        4.29      -11.67     16.03 o
  -4   8  10        0.20        3.17     18.12 o
  -3   8  10      198.63      246.58     23.48 o
  -2   8  10      576.91      661.59     33.81 o
  -1   8  10      166.69      180.45     20.93 o
   0   8  10      677.12      607.26     32.97 o
   1   8  10     1307.80     1380.68     45.79 o
   2   8  10     1468.56     1524.80     46.95 o
   3   8  10      301.68      174.03     34.27 o
   4   8  10      402.59      354.43     30.85 o
   5   8  10        0.18      -20.83     20.83 o
   6   8  10        3.76      -26.97     26.97 o
   7   8  10        4.19       10.40     30.78 o
   8   8  10       78.50      -35.02     60.75 o
   9   8  10        6.27       -4.79     66.05 o
  -9   9  10       37.24        2.28     26.57 o
  -8   9  10        0.03       29.27     23.81 o
  -7   9  10       88.65       92.88     25.29 o
  -6   9  10      211.38      208.92     30.51 o
  -5   9  10       35.34       52.12     21.91 o
  -4   9  10      506.67      541.93     39.82 o
  -3   9  10        6.15        0.49     20.18 o
  -2   9  10      769.07      896.06     52.68 o
  -1   9  10      102.06       63.83     21.49 o
   0   9  10      267.03      268.00     26.16 o
   1   9  10       41.41       22.04     24.37 o
   2   9  10      292.69      325.24     32.72 o
   3   9  10       47.59       33.43     22.43 o
   4   9  10      181.95      144.94     26.48 o
   5   9  10        1.74      -22.92     22.92 o
   6   9  10      200.08      219.63     41.50 o
   7   9  10       68.99       80.05     35.04 o
   8   9  10       34.18        0.63     33.08 o
   9   9  10        0.22        7.79     34.22 o
  -9  10  10       39.95       78.20     41.05 o
  -8  10  10       61.22       61.17     29.19 o
  -7  10  10       75.10      102.93     25.78 o
  -6  10  10      129.13      126.86     35.02 o
  -5  10  10        4.85        1.82     22.52 o
  -4  10  10        5.89       -4.20     17.67 o
  -3  10  10       57.84       16.31     21.25 o
  -2  10  10      200.96      276.11     34.88 o
  -1  10  10      428.31      499.26     40.93 o
   0  10  10     1423.38     1371.81     46.71 o
   1  10  10      163.87      148.24     29.95 o
   2  10  10     1353.39     1384.28     56.21 o
   3  10  10      273.35      352.37     26.31 o
   4  10  10       16.58       19.13     21.51 o
   5  10  10      238.35      257.30     46.60 o
   6  10  10       84.78       75.98     32.31 o
   7  10  10       41.32       -8.99     30.62 o
   8  10  10      119.76      142.29     39.52 o
  -8  11  10        0.22       -8.63     26.67 o
  -7  11  10       45.69       37.77     24.76 o
  -6  11  10       22.22       27.35     23.62 o
  -5  11  10       74.22       93.93     25.63 o
  -4  11  10      292.48      383.01     29.77 o
  -3  11  10        4.78      -18.42     18.42 o
  -2  11  10      923.67      952.26     57.81 o
  -1  11  10       68.57       70.13     25.10 o
   0  11  10       32.46       -2.95     18.90 o
   1  11  10        0.02        1.27     25.42 o
   2  11  10      587.44      635.35     46.94 o
   3  11  10       90.61       67.15     24.08 o
   4  11  10      191.02      237.23     31.39 o
   5  11  10        0.83       -4.70     26.57 o
   6  11  10       82.76       59.13     32.60 o
   7  11  10       73.38       80.29     35.68 o
   8  11  10       24.74       66.73     37.84 o
  -7  12  10       16.39       47.22     28.40 o
  -6  12  10      155.41      214.43     30.09 o
  -5  12  10       35.94       46.14     23.97 o
  -4  12  10       10.48       39.96     22.22 o
  -3  12  10       20.83       54.44     22.21 o
  -2  12  10      133.51      114.47     53.35 o
  -1  12  10       67.22       34.60     29.06 o
   0  12  10      100.68       85.54     30.11 o
   1  12  10       58.38       17.41     30.81 o
   2  12  10      199.16      335.17     48.62 o
   3  12  10       33.20       25.34     27.60 o
   4  12  10       38.10       41.12     31.88 o
   5  12  10        2.07      -25.86     34.27 o
   6  12  10        6.47      -22.34     38.80 o
   7  12  10        7.29       61.91     44.46 o
  -7  13  10       44.93        2.63     44.77 o
  -6  13  10       22.56      -22.31     31.97 o
  -5  13  10       11.47       17.20     32.91 o
  -4  13  10      280.51      291.76     37.03 o
  -3  13  10      111.71      107.97     28.02 o
  -2  13  10        4.26       48.36     31.69 o
  -1  13  10      150.78      127.52     34.86 o
   0  13  10       22.73       13.96     25.74 o
   1  13  10        1.63       11.78     30.17 o
   2  13  10       48.30       55.44     28.21 o
   3  13  10       31.23      -14.01     34.94 o
   4  13  10       46.28       35.55     38.76 o
   5  13  10        2.70       44.80     39.77 o
   6  13  10       13.65       36.04     70.18 o
  -6  14  10      102.72       41.85     50.69 o
  -5  14  10       92.27       42.97     41.05 o
  -4  14  10        0.31      -36.51     36.51 o
  -3  14  10        1.86      -28.74     31.12 o
  -2  14  10      151.33      158.03     38.31 o
  -1  14  10       23.74       35.19     31.00 o
   0  14  10       58.48       85.20     34.19 o
   1  14  10       64.36       31.98     33.31 o
   2  14  10       35.62       29.56     33.04 o
   3  14  10        8.39       -1.59     38.24 o
   4  14  10       12.79      -17.22     56.75 o
   5  14  10       25.87      -49.99     49.99 o
  -5  15  10        2.28       41.43     52.32 o
  -4  15  10       23.95       -7.09     50.05 o
  -3  15  10       57.53       38.09     50.60 o
  -2  15  10       82.74       38.75     41.32 o
  -1  15  10       57.08       22.69     37.87 o
   0  15  10        3.38        4.81     32.49 o
   1  15  10        0.80      -14.11     31.77 o
   2  15  10       39.83       57.79     39.12 o
   3  15  10        0.08       26.09     47.45 o
   4  15  10       13.96       49.36     51.53 o
  -3  16  10        3.29       27.36     70.62 o
  -2  16  10        0.95      -37.71     52.06 o
  -1  16  10       25.80       -0.15     34.85 o
   0  16  10       23.10       -2.26     35.57 o
   1  16  10       40.12       39.94     37.38 o
   2  16  10        0.94      -22.06     40.06 o
 -11   1  11        1.89       -6.43     24.37 o
 -10   1  11        0.38       20.54     24.28 o
  -9   1  11        1.59       16.21     20.32 o
  -8   1  11       61.77       29.64     21.10 o
  -7   1  11       63.27       23.17     20.13 o
  -6   1  11       44.69       55.12     20.36 o
  -5   1  11       11.51       30.85     13.37 o
  -4   1  11       99.96      107.29     14.11 o
  -3   1  11      123.62      104.19     14.78 o
  -2   1  11      546.53      525.34     26.29 o
  -1   1  11      167.22      157.06     17.60 o
   0   1  11      401.54      416.90     23.85 o
   1   1  11      552.57      562.14     26.61 o
   2   1  11      750.99      779.60     33.26 o
   3   1  11       11.10       19.90     19.40 o
   4   1  11      160.77      245.46     24.51 o
   5   1  11        0.11      -15.13     15.13 o
   6   1  11      192.93      236.56     25.65 o
   7   1  11       63.17       37.34     26.74 o
   8   1  11       28.08       27.57     41.45 o
   9   1  11        0.59       -5.99     33.48 o
  10   1  11        4.03        2.68     37.66 o
 -11   2  11        0.61        0.58     23.84 o
 -10   2  11        5.36       21.38     25.17 o
  -9   2  11        0.62       18.92     21.55 o
  -8   2  11       20.85       15.39     19.78 o
  -7   2  11       16.11       23.80     21.91 o
  -6   2  11        2.39        5.26     18.74 o
  -5   2  11       14.08       14.11     12.38 o
  -4   2  11        1.55        4.54     12.04 o
  -3   2  11       15.87       26.21     14.11 o
  -2   2  11      106.28       87.63     17.85 o
  -1   2  11      209.02      228.86     21.29 o
   0   2  11      258.02      303.64     21.94 o
   1   2  11      513.47      459.42     26.85 o
   2   2  11        1.34       25.37     17.22 o
   3   2  11        3.37       21.22     18.34 o
   4   2  11        2.71        2.15     17.90 o
   5   2  11      399.31      414.65     25.48 o
   6   2  11       71.17       77.64     20.09 o
   7   2  11       12.76       -8.17     30.74 o
   8   2  11       65.86       81.40     37.57 o
   9   2  11        7.06       23.08     35.04 o
  10   2  11        0.01      -34.00     34.00 o
 -11   3  11        1.61      -16.92     24.57 o
 -10   3  11        0.44       -8.64     23.47 o
  -9   3  11        2.23      -11.68     21.60 o
  -8   3  11      109.88      114.00     24.58 o
  -7   3  11       24.85       23.00     20.69 o
  -6   3  11      926.91      868.02     36.77 o
  -5   3  11      183.86      159.11     16.48 o
  -4   3  11      123.91      110.72     15.80 o
  -3   3  11      872.86      839.75     30.56 o
  -2   3  11       70.48       91.45     18.21 o
  -1   3  11      227.31      276.20     21.92 o
   0   3  11      261.94      287.80     21.55 o
   1   3  11       49.51       63.62     20.23 o
   2   3  11      865.50      742.48     37.31 o
   3   3  11        0.81       21.72     20.55 o
   4   3  11      673.80      636.89     38.21 o
   5   3  11        4.05      -11.49     17.09 o
   6   3  11      439.51      429.96     37.68 o
   7   3  11       56.16       11.95     35.25 o
   8   3  11       49.47       47.06     34.63 o
   9   3  11       29.63       -6.67     44.35 o
  10   3  11        7.97      -34.07     34.07 o
 -10   4  11      116.56       71.38     30.97 o
  -9   4  11       19.99       -4.48     25.20 o
  -8   4  11        8.30       -0.71     24.50 o
  -7   4  11      127.80      132.55     23.12 o
  -6   4  11        8.63      -18.81     18.81 o
  -5   4  11        6.54       21.90     14.53 o
  -4   4  11       64.22       36.07     14.13 o
  -3   4  11      200.59      160.30     19.49 o
  -2   4  11      149.31      145.91     20.17 o
  -1   4  11      253.20      201.02     20.62 o
   0   4  11      195.70      192.24     19.91 o
   1   4  11      409.94      447.96     27.24 o
   2   4  11      224.19      201.16     25.14 o
   3   4  11       82.32       65.36     21.08 o
   4   4  11        5.15      -15.53     19.22 o
   5   4  11       92.72      104.94     23.59 o
   6   4  11      215.70      207.79     27.97 o
   7   4  11       18.31       50.48     34.11 o
   8   4  11      141.34      150.62     40.25 o
   9   4  11      102.86      181.73     43.01 o
  10   4  11       21.53      -13.44     37.29 o
 -10   5  11       26.79       13.02     23.06 o
  -9   5  11        2.73      -10.63     22.73 o
  -8   5  11       93.70       62.64     24.52 o
  -7   5  11       64.34       39.21     21.10 o
  -6   5  11      935.36      959.90     39.05 o
  -5   5  11      657.77      586.11     28.33 o
  -4   5  11      259.31      277.38     21.23 o
  -3   5  11      110.71      104.27     18.01 o
  -2   5  11      190.15      184.32     21.21 o
  -1   5  11        2.22      -15.65     15.65 o
   0   5  11       17.17       31.53     17.89 o
   1   5  11      117.75      102.71     20.18 o
   2   5  11     1175.94     1326.91     49.28 o
   3   5  11       12.41       -3.28     19.54 o
   4   5  11      307.61      343.79     29.04 o
   5   5  11        5.07       11.01     17.30 o
   6   5  11        7.70      -11.45     28.72 o
   7   5  11       47.79       79.08     34.15 o
   8   5  11       14.02       65.60     35.67 o
   9   5  11        6.09      -31.88     34.13 o
  10   5  11        6.49      -25.02     36.03 o
 -10   6  11       13.69       34.00     26.89 o
  -9   6  11        1.18       -9.54     22.74 o
  -8   6  11       83.96       77.24     25.17 o
  -7   6  11      441.43      520.58     35.51 o
  -6   6  11        0.04        4.51     19.15 o
  -5   6  11       15.67       23.78     17.67 o
  -4   6  11      313.78      345.14     26.48 o
  -3   6  11      628.08      749.28     30.20 o
  -2   6  11      679.87      672.85     51.29 o
  -1   6  11       83.77       82.16     19.53 o
   0   6  11        5.60       10.81     18.72 o
   1   6  11       60.29       49.02     18.73 o
   2   6  11      157.43      128.16     27.61 o
   3   6  11       15.51       66.21     22.03 o
   4   6  11       16.36       33.93     20.90 o
   5   6  11      100.79       70.86     19.61 o
   6   6  11      146.89      137.79     36.12 o
   7   6  11       21.52       -8.22     30.07 o
   8   6  11       51.42       47.99     36.24 o
   9   6  11      136.71      156.45     43.91 o
 -10   7  11        6.65      -17.75     32.27 o
  -9   7  11        0.20       30.53     23.65 o
  -8   7  11        2.59      -19.87     22.28 o
  -7   7  11       26.86       14.09     22.09 o
  -6   7  11      503.10      492.13     34.11 o
  -5   7  11       56.87       90.57     20.25 o
  -4   7  11      159.09      176.26     23.22 o
  -3   7  11        1.79       -6.13     15.99 o
  -2   7  11        0.89      -11.43     15.79 o
  -1   7  11       11.61        4.46     18.96 o
   0   7  11       11.81       36.47     21.49 o
   1   7  11       48.22       48.24     19.59 o
   2   7  11     1219.36     1183.85     48.13 o
   3   7  11        1.37       46.80     22.59 o
   4   7  11      328.92      274.51     29.32 o
   5   7  11      209.84      212.54     29.00 o
   6   7  11       30.07       42.77     30.82 o
   7   7  11        3.18      -25.00     30.78 o
   8   7  11       41.43       71.07     37.69 o
   9   7  11        4.34        7.00     39.34 o
  -9   8  11        5.09      -13.23     26.37 o
  -8   8  11        0.06        2.90     23.46 o
  -7   8  11        0.04       13.69     22.27 o
  -6   8  11      125.08      127.90     35.57 o
  -5   8  11       66.66       70.25     23.31 o
  -4   8  11       29.11       27.12     21.29 o
  -3   8  11        2.34       -9.19     20.34 o
  -2   8  11       47.71       18.22     17.85 o
  -1   8  11      102.08       87.08     20.51 o
   0   8  11      681.48      787.65     72.25 o
   1   8  11        0.71       -7.05     20.07 o
   2   8  11      139.39      115.91     22.49 o
   3   8  11       12.41       19.67     21.27 o
   4   8  11      165.73      185.61     27.79 o
   5   8  11       31.64       49.11     27.58 o
   6   8  11      161.73      176.59     53.18 o
   7   8  11       17.37       38.18     33.29 o
   8   8  11        0.32      -13.11     34.05 o
   9   8  11       35.50       58.93     38.77 o
  -9   9  11       20.89       16.94     27.95 o
  -8   9  11        2.22       -4.20     23.85 o
  -7   9  11       10.15       -1.32     22.77 o
  -6   9  11        4.13        2.20     21.55 o
  -5   9  11        0.00      -20.29     20.29 o
  -4   9  11        0.43        3.00     18.57 o
  -3   9  11        8.15       -8.13     20.18 o
  -2   9  11      275.80      256.69     25.38 o
  -1   9  11       45.99       15.25     25.47 o
   0   9  11      100.96       76.80     28.31 o
   1   9  11       17.59       -6.51     24.75 o
   2   9  11     1562.55     1466.93     71.84 o
   3   9  11        0.27       12.21     31.48 o
   4   9  11       67.49       44.57     24.48 o
   5   9  11       12.81       25.25     30.08 o
   6   9  11       16.88       55.45     33.51 o
   7   9  11       35.19       41.22     35.24 o
   8   9  11       15.56        4.96     34.53 o
  -8  10  11        2.86       51.65     28.99 o
  -7  10  11       23.01      -26.10     26.10 o
  -6  10  11        8.92      -14.68     21.88 o
  -5  10  11       23.81       24.74     23.04 o
  -4  10  11      125.85      162.34     33.42 o
  -3  10  11        2.49      -15.31     21.07 o
  -2  10  11      114.78      118.00     28.15 o
  -1  10  11        9.24      -20.25     20.25 o
   0  10  11        5.84      -20.07     20.07 o
   1  10  11       41.10       55.74     27.99 o
   2  10  11       19.76       12.21     25.50 o
   3  10  11        1.17        5.26     36.40 o
   4  10  11      230.02      199.45     37.12 o
   5  10  11        1.03      -27.15     27.15 o
   6  10  11        0.67       -5.36     46.04 o
   7  10  11       22.46      -31.14     31.14 o
   8  10  11        1.50      -15.29     34.15 o
  -8  11  11       26.74       19.85     29.83 o
  -7  11  11       10.33       24.20     25.08 o
  -6  11  11        1.29      -21.64     23.08 o
  -5  11  11        1.43      -21.29     21.29 o
  -4  11  11        1.23       -5.07     21.36 o
  -3  11  11      378.60      302.79     28.35 o
  -2  11  11      225.54      248.18     31.70 o
  -1  11  11        4.63       63.26     23.08 o
   0  11  11        1.03      -18.22     19.05 o
   1  11  11       70.59       77.80     28.95 o
   2  11  11      206.73      197.59     43.05 o
   3  11  11       49.75       44.59     24.09 o
   4  11  11        2.14      -20.27     23.54 o
   5  11  11       61.06       28.53     32.03 o
   6  11  11       54.78       83.90     36.60 o
   7  11  11        8.84       17.13     33.09 o
  -7  12  11        0.00       -8.32     27.72 o
  -6  12  11        3.25       16.23     24.43 o
  -5  12  11        0.66      -21.29     21.29 o
  -4  12  11       63.13       27.59     24.15 o
  -3  12  11        5.07       36.77     26.16 o
  -2  12  11       13.58       74.16     31.65 o
  -1  12  11      176.42       78.72     57.04 o
   0  12  11       36.32        8.02     27.59 o
   1  12  11       45.75       21.79     37.18 o
   2  12  11        3.65       34.00     36.92 o
   3  12  11       55.63       36.74     29.52 o
   4  12  11       30.87       -7.64     37.33 o
   5  12  11        4.04      -23.46     36.13 o
   6  12  11        1.10       33.49     48.74 o
  -6  13  11       23.05       -2.02     41.74 o
  -5  13  11       14.83       34.21     30.69 o
  -4  13  11       23.82       53.61     30.64 o
  -3  13  11       12.23       21.46     32.84 o
  -2  13  11       33.05       53.32     33.05 o
  -1  13  11       35.61       51.48     31.89 o
   0  13  11       20.74      -10.26     35.13 o
   1  13  11        8.84      -39.93     39.93 o
   2  13  11       92.95       21.37     29.40 o
   3  13  11       91.06       51.86     32.05 o
   4  13  11       78.67      122.72     46.87 o
   5  13  11        1.87       17.37     39.95 o
   6  13  11       11.49      -42.58     42.58 o
  -5  14  11        2.62       31.33     49.31 o
  -4  14  11        0.95      -23.79     45.80 o
  -3  14  11      116.24      100.16     37.50 o
  -2  14  11        0.53       -2.07     32.24 o
  -1  14  11        0.33       44.97     32.60 o
   0  14  11       35.12       71.67     34.92 o
   1  14  11       30.33       59.54     35.54 o
   2  14  11       12.68        8.38     33.50 o
   3  14  11        0.08      -35.40     35.40 o
   4  14  11       41.54       31.28     46.90 o
   5  14  11       16.31       24.94     51.42 o
  -4  15  11       83.58      137.28     85.82 o
  -3  15  11       39.44       74.67     55.69 o
  -2  15  11       16.17       11.55     42.51 o
  -1  15  11       20.08       25.26     35.10 o
   0  15  11        0.31       -3.57     32.27 o
   1  15  11        7.26       12.03     35.72 o
   2  15  11        9.61        6.58     35.51 o
   3  15  11       14.56        6.55     59.83 o
  -1  16  11       45.44       50.55     51.79 o
   0  16  11       24.74       36.65     37.82 o
   1  16  11        3.48      -33.32     33.32 o
 -10   0  12       62.98       59.67     36.19 o
  -9   0  12       32.36        7.20     36.50 o
  -8   0  12      110.39      189.48     36.44 o
  -7   0  12       56.74       55.48     52.26 o
  -6   0  12     1064.09      976.61     56.01 o
  -5   0  12     1721.05     1583.14     58.13 o
  -4   0  12     3083.22     3073.03     74.12 o
  -3   0  12      747.88      767.40     39.76 o
  -2   0  12     3476.72     3732.54     91.52 o
  -1   0  12      299.50      288.47     37.96 o
   0   0  12     2095.11     1911.98     69.51 o
   1   0  12      927.60      951.85     52.16 o
   2   0  12      110.83      144.19     28.61 o
   3   0  12      197.77      175.17     29.50 o
   4   0  12      322.58      293.80     43.27 o
   5   0  12      680.86      682.79     58.28 o
   6   0  12      957.01      985.98    100.79 o
   7   0  12       21.52        2.78     64.31 o
   8   0  12      447.85      408.84     60.69 o
   9   0  12       26.10      -16.44     60.93 o
  10   0  12       90.48      196.00     86.92 o
 -10   1  12       45.19       33.98     26.73 o
  -9   1  12      216.66      234.59     36.15 o
  -8   1  12      278.91      253.34     28.30 o
  -7   1  12      368.09      381.00     31.44 o
  -6   1  12     3206.39     3091.56     70.92 o
  -5   1  12      203.15      142.35     22.27 o
  -4   1  12      178.27      199.98     16.66 o
  -3   1  12      703.28      755.67     29.88 o
  -2   1  12      191.21      210.45     21.47 o
  -1   1  12     1296.54     1345.07     42.44 o
   0   1  12      116.91      126.12     19.62 o
   1   1  12      104.57      117.00     19.56 o
   2   1  12     1890.51     1872.93     49.46 o
   3   1  12       37.50       22.59     18.85 o
   4   1  12       77.89       82.10     21.83 o
   5   1  12      867.27      888.00     49.61 o
   6   1  12       88.93      104.54     30.13 o
   7   1  12      258.33      255.67     37.76 o
   8   1  12      142.17      124.34     42.74 o
   9   1  12        1.78      -13.38     34.68 o
  10   1  12       27.41       37.74     40.00 o
 -10   2  12      165.07      266.51     47.15 o
  -9   2  12       38.35       45.58     24.51 o
  -8   2  12        1.17       -1.48     21.29 o
  -7   2  12        0.73      -19.12     19.12 o
  -6   2  12      949.48      855.89     37.97 o
  -5   2  12     1961.21     2113.98     51.23 o
  -4   2  12     1755.36     1708.23     37.87 o
  -3   2  12      332.70      291.31     23.84 o
  -2   2  12     2396.56     2221.23     54.83 o
  -1   2  12        7.61       25.45     16.97 o
   0   2  12      266.64      282.96     24.80 o
   1   2  12      106.98      102.46     20.94 o
   2   2  12        8.02      -12.73     18.11 o
   3   2  12      127.23      101.50     21.73 o
   4   2  12       91.87      130.84     25.86 o
   5   2  12      314.89      323.91     31.32 o
   6   2  12      165.82      207.64     31.33 o
   7   2  12       22.18      -21.70     30.51 o
   8   2  12      109.12       54.20     36.13 o
   9   2  12       62.34       29.18     40.83 o
  10   2  12        3.27        7.76     39.64 o
 -10   3  12       24.07       23.78     34.82 o
  -9   3  12       45.28        0.18     23.55 o
  -8   3  12      156.17      117.28     27.02 o
  -7   3  12      512.99      583.26     45.87 o
  -6   3  12     1839.59     1812.42     53.75 o
  -5   3  12       35.17       38.08     17.95 o
  -4   3  12       16.23       27.14     16.03 o
  -3   3  12      229.49      234.07     23.21 o
  -2   3  12      406.47      411.07     26.23 o
  -1   3  12      632.09      666.23     30.27 o
   0   3  12     1398.08     1447.27     42.69 o
   1   3  12        0.22       25.49     18.49 o
   2   3  12      566.98      544.64     34.93 o
   3   3  12        1.13       -3.35     20.51 o
   4   3  12       38.23       11.49     21.77 o
   5   3  12      180.03      186.37     26.40 o
   6   3  12       23.03       27.13     25.81 o
   7   3  12      274.25      222.67     42.91 o
   8   3  12      116.50       88.02     38.28 o
   9   3  12       27.58       33.03     38.16 o
  10   3  12       23.09      -24.45     38.57 o
 -10   4  12      102.28      114.57     31.66 o
  -9   4  12        6.02      -21.12     22.53 o
  -8   4  12       18.63       14.84     22.41 o
  -7   4  12      198.57      238.99     27.18 o
  -6   4  12      289.45      240.83     26.30 o
  -5   4  12      385.82      348.20     24.95 o
  -4   4  12      636.31      681.77     32.39 o
  -3   4  12        3.26       -7.26     15.38 o
  -2   4  12     2447.70     2605.94     60.39 o
  -1   4  12       99.44      115.45     20.24 o
   0   4  12       56.10       72.89     18.92 o
   1   4  12       56.76       54.27     22.25 o
   2   4  12      114.30       68.47     23.73 o
   3   4  12      475.65      548.17     48.72 o
   4   4  12      371.82      352.44     31.62 o
   5   4  12        2.00       58.07     39.32 o
   6   4  12      554.54      567.34     44.84 o
   7   4  12       20.21        8.39     30.94 o
   8   4  12       77.43       33.18     36.45 o
   9   4  12       58.26       49.17     38.58 o
 -10   5  12       21.96       44.68     28.65 o
  -9   5  12      194.80      253.86     40.54 o
  -8   5  12       17.89       60.08     24.61 o
  -7   5  12       77.56       70.99     23.93 o
  -6   5  12      661.72      673.91     35.49 o
  -5   5  12       92.31       96.58     20.50 o
  -4   5  12        0.10        8.28     18.46 o
  -3   5  12        1.34        9.38     16.76 o
  -2   5  12     1422.14     1307.81     42.94 o
  -1   5  12      621.84      604.28     30.07 o
   0   5  12      797.84      875.02     63.03 o
   1   5  12      274.91      242.99     24.96 o
   2   5  12      862.46      879.37     48.65 o
   3   5  12      132.50      126.56     24.92 o
   4   5  12       30.14       10.21     21.91 o
   5   5  12       71.51       63.27     20.72 o
   6   5  12       17.56       -7.41     65.01 o
   7   5  12      182.75      253.49     44.73 o
   8   5  12      124.34      110.43     46.12 o
   9   5  12       13.60       -2.58     60.16 o
 -10   6  12       25.03       37.08     28.10 o
  -9   6  12        8.84      -17.34     29.34 o
  -8   6  12        4.74       29.64     24.33 o
  -7   6  12       60.32       56.25     24.08 o
  -6   6  12      491.24      499.27     32.85 o
  -5   6  12      408.96      379.64     29.14 o
  -4   6  12        0.09      -16.25     18.09 o
  -3   6  12      326.05      330.29     24.67 o
  -2   6  12       56.07       59.60     18.47 o
  -1   6  12      263.12      217.96     23.59 o
   0   6  12       46.19       26.59     20.39 o
   1   6  12      103.59      108.24     22.38 o
   2   6  12      228.11      255.81     29.34 o
   3   6  12      344.04      376.87     32.94 o
   4   6  12      577.58      592.94     37.20 o
   5   6  12      379.68      424.81     34.73 o
   6   6  12       70.61       16.23     30.42 o
   7   6  12      118.99      109.55     38.43 o
   8   6  12       65.73       91.82     40.13 o
   9   6  12       12.33       -6.35     34.18 o
  -9   7  12        0.01      -14.83     24.78 o
  -8   7  12       22.28       28.73     24.30 o
  -7   7  12      297.14      288.20     32.21 o
  -6   7  12        4.00       -8.75     21.94 o
  -5   7  12      373.22      352.77     28.58 o
  -4   7  12      571.44      613.58     33.20 o
  -3   7  12       27.53       36.27     20.37 o
  -2   7  12       33.36       33.44     18.37 o
  -1   7  12      779.85      786.14     35.17 o
   0   7  12     1190.73     1068.10     43.08 o
   1   7  12      265.82      314.54     33.89 o
   2   7  12      742.40      665.25     40.19 o
   3   7  12       94.79       93.52     26.62 o
   4   7  12        0.02       10.73     22.39 o
   5   7  12        5.72      -24.18     24.18 o
   6   7  12      129.44      106.18     39.06 o
   7   7  12       20.16        9.13     32.11 o
   8   7  12       40.51      -28.47     32.87 o
   9   7  12       45.95       94.96     43.40 o
  -9   8  12       13.38       -4.16     27.19 o
  -8   8  12       24.96      -11.48     24.11 o
  -7   8  12        1.71       18.49     26.93 o
  -6   8  12       12.48        8.57     22.80 o
  -5   8  12       84.34      107.76     24.88 o
  -4   8  12        6.68      -14.68     19.33 o
  -3   8  12       98.47      100.44     22.40 o
  -2   8  12      203.01      226.69     23.31 o
  -1   8  12       96.08      116.06     22.96 o
   0   8  12      259.47      222.51     27.63 o
   1   8  12        0.74       21.02     29.98 o
   2   8  12      344.74      330.44     28.79 o
   3   8  12      123.19      123.00     28.45 o
   4   8  12      248.98      287.53     35.76 o
   5   8  12      193.12      236.17     40.28 o
   6   8  12      134.54      147.62     38.33 o
   7   8  12       11.39      -21.57     29.27 o
   8   8  12       16.70       31.63     36.55 o
  -8   9  12       10.21       -1.37     25.13 o
  -7   9  12      112.50      134.85     28.58 o
  -6   9  12        1.24       31.73     23.53 o
  -5   9  12        9.72      -20.53     20.53 o
  -4   9  12       63.51       66.11     24.14 o
  -3   9  12      156.42      125.14     25.70 o
  -2   9  12      464.80      445.89     37.66 o
  -1   9  12        1.49      -20.62     20.62 o
   0   9  12      648.92      656.14     37.92 o
   1   9  12      933.46      991.21     48.64 o
   2   9  12      130.36      137.67     30.17 o
   3   9  12      194.03      173.25     39.42 o
   4   9  12       63.18       53.46     24.41 o
   5   9  12        0.35      -38.27     38.27 o
   6   9  12        3.10      -21.63     31.40 o
   7   9  12       47.45       56.88     35.71 o
   8   9  12       18.38      -33.95     33.95 o
  -8  10  12        1.02      -25.85     25.85 o
  -7  10  12       14.46       34.48     24.97 o
  -6  10  12       41.39       25.08     24.51 o
  -5  10  12       53.05       64.06     24.74 o
  -4  10  12        1.44        8.86     21.00 o
  -3  10  12      258.60      310.22     31.76 o
  -2  10  12       44.08       20.74     23.47 o
  -1  10  12      544.69      502.03     34.74 o
   0  10  12      417.19      493.66     44.42 o
   1  10  12        9.92       52.32     28.67 o
   2  10  12      219.25      250.23     34.02 o
   3  10  12       87.49       50.91     34.44 o
   4  10  12       21.64       25.86     25.29 o
   5  10  12      119.37      230.18     41.04 o
   6  10  12        0.02        9.02     31.46 o
   7  10  12      141.70      105.57     37.82 o
  -7  11  12       99.07      134.56     30.71 o
  -6  11  12       30.67       58.00     25.43 o
  -5  11  12       33.67       47.15     24.93 o
  -4  11  12       80.87      140.34     27.95 o
  -3  11  12      257.77      288.60     33.19 o
  -2  11  12       41.89       40.23     26.74 o
  -1  11  12      180.59      185.88     31.66 o
   0  11  12      202.89      217.30     27.92 o
   1  11  12      276.54      335.48     38.30 o
   2  11  12        0.35      -32.87     32.87 o
   3  11  12       61.82       32.20     29.45 o
   4  11  12       11.57        9.49     31.63 o
   5  11  12       10.38      -19.65     29.71 o
   6  11  12       45.62       77.55     35.65 o
   7  11  12       14.37      -10.38     46.42 o
  -7  12  12        0.01       12.31     29.74 o
  -6  12  12        0.92      -19.17     26.40 o
  -5  12  12       22.14       44.69     25.67 o
  -4  12  12       19.48       -3.84     23.56 o
  -3  12  12      172.99      206.27     39.51 o
  -2  12  12       64.62        1.17     34.45 o
  -1  12  12       30.00       23.21     48.73 o
   0  12  12      172.01      221.49     37.98 o
   1  12  12        1.33       -7.09     35.32 o
   2  12  12      104.57       71.48     39.81 o
   3  12  12        4.40       54.33     33.99 o
   4  12  12        1.86      -33.25     43.83 o
   5  12  12       59.44       34.69     43.15 o
   6  12  12        2.93      -20.13     40.43 o
  -6  13  12        0.10       17.74     36.06 o
  -5  13  12       54.38       96.73     38.22 o
  -4  13  12       18.69       68.20     36.99 o
  -3  13  12        4.49       49.82     48.18 o
  -2  13  12        1.75       17.03     31.84 o
  -1  13  12       19.59       12.68     39.57 o
   0  13  12       20.83       -5.91     39.70 o
   1  13  12       53.34       37.69     40.35 o
   2  13  12       12.81       10.74     56.26 o
   3  13  12       23.03      -32.01     32.01 o
   4  13  12       30.15       27.56     43.80 o
   5  13  12        3.00      -11.32     40.44 o
  -5  14  12       28.67        0.09    133.16 o
  -4  14  12        0.09        3.01     34.66 o
  -3  14  12      292.48      289.81     63.02 o
  -2  14  12        1.71       30.44     41.60 o
  -1  14  12       14.47      -35.22     35.22 o
   0  14  12        4.66       -1.69     33.15 o
   1  14  12        1.78       40.54     33.27 o
   2  14  12        3.04       -1.76     54.19 o
   3  14  12       33.14       43.02     80.75 o
   4  14  12       11.62       15.12     81.63 o
  -3  15  12        2.58      -13.42     52.49 o
  -2  15  12       13.46      -22.30     46.88 o
  -1  15  12       62.99       48.40     37.52 o
   0  15  12        4.52       33.81     36.75 o
   1  15  12       34.24       39.18     42.45 o
   2  15  12        3.59       41.94     44.58 o
 -10   1  13        7.11       -2.99     26.13 o
  -9   1  13        1.53      -14.66     33.20 o
  -8   1  13       35.46       39.01     24.43 o
  -7   1  13       87.23       55.95     24.63 o
  -6   1  13       98.67       88.32     22.31 o
  -5   1  13        3.54       -8.10     19.17 o
  -4   1  13       11.41       -8.11     18.01 o
  -3   1  13      108.76      175.24     22.60 o
  -2   1  13      150.69      141.12     21.45 o
  -1   1  13      286.78      318.49     27.07 o
   0   1  13      115.78      134.89     20.98 o
   1   1  13       90.90       84.26     23.90 o
   2   1  13       12.46      -16.71     17.15 o
   3   1  13       96.14       96.95     20.67 o
   4   1  13        4.25        6.58     21.14 o
   5   1  13      219.59      239.85     28.13 o
   6   1  13      165.08      100.54     26.90 o
   7   1  13       20.48       39.08     27.43 o
   8   1  13        7.07        0.99     33.02 o
   9   1  13        0.03      -52.04     55.35 o
 -10   2  13        0.05       -4.56     25.92 o
  -9   2  13        5.50        4.88     25.82 o
  -8   2  13      126.74      154.24     29.37 o
  -7   2  13       68.65       56.11     23.63 o
  -6   2  13       33.46       11.27     20.07 o
  -5   2  13        7.16       -8.56     17.81 o
  -4   2  13      317.50      330.92     26.84 o
  -3   2  13        5.99      -16.76     16.76 o
  -2   2  13        4.45        2.20     18.19 o
  -1   2  13       80.40       92.92     21.12 o
   0   2  13      795.12      814.18     51.10 o
   1   2  13      282.43      293.08     27.51 o
   2   2  13      114.22      108.62     22.44 o
   3   2  13       20.45       23.61     23.16 o
   4   2  13       15.03      -21.21     22.01 o
   5   2  13      139.08      143.02     28.28 o
   6   2  13        4.58       18.73     28.31 o
   7   2  13       51.43      105.00     44.78 o
   8   2  13        0.30       29.83     36.61 o
   9   2  13        6.47       26.10     37.55 o
 -10   3  13        0.63       11.24     27.31 o
  -9   3  13        0.20      -24.85     24.85 o
  -8   3  13        1.16       16.57     24.22 o
  -7   3  13       27.45       27.61     22.47 o
  -6   3  13       28.55        4.47     21.49 o
  -5   3  13       16.25       16.12     18.29 o
  -4   3  13      283.43      290.75     25.88 o
  -3   3  13      433.54      439.40     28.79 o
  -2   3  13      481.16      478.46     36.63 o
  -1   3  13      923.06      961.27     45.01 o
   0   3  13      243.50      232.40     25.58 o
   1   3  13       32.58       12.52     18.88 o
   2   3  13       13.94      -21.55     25.29 o
   3   3  13      694.99      659.90     51.40 o
   4   3  13       65.82       26.95     28.06 o
   5   3  13      143.06      110.89     37.25 o
   6   3  13      638.73      541.40     47.96 o
   7   3  13       29.90       21.11     55.29 o
   8   3  13        0.20      -22.96     32.13 o
   9   3  13       29.47       81.38     42.42 o
 -10   4  13        5.92      -15.18     26.56 o
  -9   4  13       20.09       28.82     27.91 o
  -8   4  13      104.46      137.74     29.13 o
  -7   4  13        2.47       21.14     23.90 o
  -6   4  13        1.55       10.47     21.18 o
  -5   4  13      100.01       63.08     20.86 o
  -4   4  13      110.11       89.30     22.08 o
  -3   4  13      119.34       87.15     25.18 o
  -2   4  13     1802.16     1739.08     50.37 o
  -1   4  13      536.80      455.31     31.87 o
   0   4  13      209.21      209.41     23.44 o
   1   4  13      192.32      195.56     28.79 o
   2   4  13      129.76      120.50     26.94 o
   3   4  13       40.95       38.95     23.91 o
   4   4  13      186.13      201.95     29.01 o
   5   4  13       46.11       73.04     23.75 o
   6   4  13        0.77      -39.92     39.92 o
   7   4  13      144.76      147.86     51.46 o
   8   4  13       24.55       67.97     51.22 o
   9   4  13       63.24       29.70     39.58 o
  -9   5  13        3.07       -9.34     30.79 o
  -8   5  13       74.38       92.25     35.22 o
  -7   5  13       15.24       11.14     22.99 o
  -6   5  13      513.14      476.08     41.00 o
  -5   5  13      375.35      428.83     28.15 o
  -4   5  13      116.85       95.93     22.14 o
  -3   5  13       16.36       -3.58     24.27 o
  -2   5  13      136.20      142.95     24.60 o
  -1   5  13       10.96       40.86     19.96 o
   0   5  13     1354.27     1193.72     41.17 o
   1   5  13        0.81       13.80     26.60 o
   2   5  13      142.89      105.67     26.41 o
   3   5  13      389.13      417.34     38.93 o
   4   5  13       17.01        2.05     23.02 o
   5   5  13      113.06       88.15     23.88 o
   6   5  13       55.79       29.02     34.86 o
   7   5  13        7.69      -30.54     30.54 o
   8   5  13        3.51       12.52     36.97 o
   9   5  13        1.91       -6.22     78.20 o
  -9   6  13       74.59       26.78     27.54 o
  -8   6  13      265.98      266.16     33.16 o
  -7   6  13        7.94       18.76     23.87 o
  -6   6  13       26.87       -1.58     21.15 o
  -5   6  13        9.56        9.55     20.75 o
  -4   6  13      572.61      498.82     43.49 o
  -3   6  13      426.65      420.89     30.07 o
  -2   6  13      306.60      366.01     29.06 o
  -1   6  13       84.22       46.14     21.47 o
   0   6  13      722.18      741.37     37.35 o
   1   6  13      300.93      335.76     29.82 o
   2   6  13       20.70       31.19     23.94 o
   3   6  13        0.32       10.73     27.99 o
   4   6  13      221.27      201.76     28.97 o
   5   6  13      134.29      182.91     39.82 o
   6   6  13        5.74       24.39     34.38 o
   7   6  13       51.69       64.06     37.96 o
   8   6  13        5.16       -5.24     35.00 o
  -9   7  13       19.18       59.88     30.35 o
  -8   7  13       14.63        6.54     25.88 o
  -7   7  13        9.99      -17.19     22.79 o
  -6   7  13      115.97      149.61     27.92 o
  -5   7  13       35.14       22.34     21.26 o
  -4   7  13       14.81       -0.33     20.04 o
  -3   7  13      113.58      187.98     24.68 o
  -2   7  13       92.34      127.72     23.18 o
  -1   7  13      542.61      531.18     32.04 o
   0   7  13       43.00       59.89     23.92 o
   1   7  13      227.47      296.01     29.60 o
   2   7  13        0.57       14.11     25.70 o
   3   7  13      532.70      546.78     50.05 o
   4   7  13      257.07      303.03     43.01 o
   5   7  13        2.19      -29.72     29.72 o
   6   7  13      100.74       67.13     34.23 o
   7   7  13        4.55      -18.66     32.51 o
   8   7  13        5.13        7.16     36.43 o
  -8   8  13        0.46      -14.16     26.24 o
  -7   8  13        5.56       28.78     29.89 o
  -6   8  13        0.37       14.24     22.71 o
  -5   8  13        0.69      -15.34     21.97 o
  -4   8  13        2.04       36.06     21.70 o
  -3   8  13        2.07      -20.78     23.65 o
  -2   8  13      243.20      238.79     26.61 o
  -1   8  13      251.34      242.46     26.53 o
   0   8  13      374.35      404.69     54.42 o
   1   8  13      183.45      115.52     26.30 o
   2   8  13       41.60       67.19     23.62 o
   3   8  13       17.66        3.08     24.77 o
   4   8  13       19.66       37.57     36.82 o
   5   8  13        1.05       17.88     32.99 o
   6   8  13        0.19       10.15     36.64 o
   7   8  13       34.01       28.72     36.57 o
   8   8  13       13.54        5.35     36.63 o
  -8   9  13       14.87       52.58     30.38 o
  -7   9  13        0.01        7.12     23.85 o
  -6   9  13       92.44      126.01     27.52 o
  -5   9  13       10.20       10.90     22.74 o
  -4   9  13       30.92       31.75     26.05 o
  -3   9  13       34.76        7.28     22.77 o
  -2   9  13       80.91       75.39     22.61 o
  -1   9  13       24.76       15.77     20.71 o
   0   9  13       39.33        6.87     23.04 o
   1   9  13      202.96      194.63     28.26 o
   2   9  13        7.60      -16.13     21.84 o
   3   9  13       35.30       30.13     35.03 o
   4   9  13        8.05       10.44     23.90 o
   5   9  13       17.36      -17.37     30.65 o
   6   9  13        2.09       -1.56     31.38 o
   7   9  13        1.33        1.80     36.11 o
  -7  10  13        6.06      -18.81     26.04 o
  -6  10  13       15.15       14.86     24.25 o
  -5  10  13        6.53       27.63     24.74 o
  -4  10  13        4.72       -2.98     24.92 o
  -3  10  13       82.73       79.17     27.21 o
  -2  10  13        2.29      -22.38     22.38 o
  -1  10  13       80.23       31.28     26.63 o
   0  10  13       32.34       52.61     24.00 o
   1  10  13        0.23       36.03     29.33 o
   2  10  13       63.61      109.41     40.14 o
   3  10  13        2.59      -15.14     46.26 o
   4  10  13        0.25      -14.64     26.47 o
   5  10  13        5.51       23.49     36.30 o
   6  10  13        7.47      -18.42     31.20 o
   7  10  13        0.04       23.20     37.00 o
  -7  11  13        8.98      -31.26     31.26 o
  -6  11  13        0.46      -27.11     27.11 o
  -5  11  13        0.33       29.10     27.61 o
  -4  11  13        0.01       -4.91     32.00 o
  -3  11  13        7.03        8.28     29.12 o
  -2  11  13        3.19      -21.46     21.46 o
  -1  11  13        0.03       19.36     26.39 o
   0  11  13       10.01        7.75     34.27 o
   1  11  13       38.20       92.04     39.01 o
   2  11  13       27.90      -22.78     34.23 o
   3  11  13       56.09       35.00     31.48 o
   4  11  13       13.05       -9.90     32.62 o
   5  11  13        1.26       20.68     33.52 o
   6  11  13        2.48       12.66     32.95 o
  -6  12  13        1.13       -7.30     29.00 o
  -5  12  13        0.00      -26.38     26.64 o
  -4  12  13        1.26      -24.71     31.88 o
  -3  12  13        6.87       19.43     46.45 o
  -2  12  13       24.52       78.63     65.11 o
  -1  12  13       15.81       21.83     44.72 o
   0  12  13        2.22       21.67     38.54 o
   1  12  13        3.09       58.02     40.36 o
   2  12  13        0.58       76.50     40.32 o
   3  12  13        1.99      -29.72     29.72 o
   4  12  13       10.97       27.88     42.43 o
   5  12  13       42.89       34.31     73.26 o
  -5  13  13       24.26       -2.39     36.35 o
  -4  13  13       38.35       59.65     37.29 o
  -3  13  13       81.64      114.42     53.26 o
  -2  13  13      101.81      107.94     37.82 o
  -1  13  13       14.59       57.49     41.99 o
   0  13  13        0.37        0.16     39.38 o
   1  13  13       11.22      -29.70     57.39 o
   2  13  13       29.97       46.99     41.49 o
   3  13  13       17.33       -4.44     40.07 o
   4  13  13       19.46       19.74     43.53 o
  -4  14  13        3.64       -4.99     35.45 o
  -3  14  13       34.69       23.47     49.59 o
  -2  14  13       11.23      -35.13     42.41 o
  -1  14  13       17.78       74.23     36.26 o
   0  14  13       22.44       10.97     43.09 o
   1  14  13       17.46      -15.69     42.42 o
   2  14  13       26.99       63.80     46.01 o
   3  14  13       15.08       89.27     85.30 o
  -1  15  13        0.00       54.83     48.89 o
   0  15  13        4.55       -7.83     35.68 o
 -10   0  14       39.59       91.80     80.24 o
  -9   0  14       13.71       18.47     39.40 o
  -8   0  14        8.26      -23.57     65.77 o
  -7   0  14        1.81      -29.71     29.71 o
  -6   0  14        0.51       11.73     28.70 o
  -5   0  14       15.56       -6.72     27.49 o
  -4   0  14      953.17      774.09     51.81 o
  -3   0  14      454.13      446.71     42.01 o
  -2   0  14     1819.47     1882.46     98.05 o
  -1   0  14      254.23      215.00     35.43 o
   0   0  14     1604.41     1410.30     65.97 o
   1   0  14     1119.05      974.11     69.03 o
   2   0  14       44.34      -10.18     26.36 o
   3   0  14      387.56      388.14     40.77 o
   4   0  14      738.62      746.01     60.25 o
   5   0  14      132.98      200.82     42.00 o
   6   0  14        3.62       48.49     31.17 o
   7   0  14      122.68       60.37     47.13 o
   8   0  14       14.63       16.20     43.65 o
   9   0  14       11.89       31.42     72.09 o
 -10   1  14        0.03      -11.25     29.31 o
  -9   1  14       41.47       27.72     27.54 o
  -8   1  14      300.02      343.46     38.24 o
  -7   1  14        6.02       -1.80     27.54 o
  -6   1  14       52.36       74.51     22.76 o
  -5   1  14      144.49      112.24     23.95 o
  -4   1  14     1350.43     1316.35     55.58 o
  -3   1  14       23.35       41.55     21.71 o
  -2   1  14       95.51      105.20     22.90 o
  -1   1  14      104.55      105.12     21.54 o
   0   1  14      547.55      554.33     31.60 o
   1   1  14       10.32       13.61     18.18 o
   2   1  14       67.50       42.00     20.16 o
   3   1  14      520.04      497.70     31.06 o
   4   1  14      414.09      499.76     31.43 o
   5   1  14       56.13       33.93     23.19 o
   6   1  14        0.99       24.70     24.85 o
   7   1  14       10.70       -6.30     32.93 o
   8   1  14        7.25       37.28     38.34 o
   9   1  14       26.35       31.53     40.56 o
 -10   2  14       32.36       22.06     29.80 o
  -9   2  14        3.73      -25.88     25.88 o
  -8   2  14       46.10       15.86     28.25 o
  -7   2  14        3.68      -14.85     22.97 o
  -6   2  14        5.67       15.40     21.55 o
  -5   2  14       13.27       15.22     19.26 o
  -4   2  14     1274.18     1285.22     45.59 o
  -3   2  14       82.51      137.57     28.09 o
  -2   2  14     1793.09     1944.45     54.36 o
  -1   2  14       26.80       52.20     22.42 o
   0   2  14      218.40      228.39     58.83 o
   1   2  14      381.19      401.72     30.74 o
   2   2  14       28.63       29.03     21.90 o
   3   2  14      173.02      118.72     25.43 o
   4   2  14        7.49       10.37     25.02 o
   5   2  14       96.25       77.33     26.81 o
   6   2  14      382.83      474.23     44.14 o
   7   2  14       58.02       47.56     36.35 o
   8   2  14        0.17      -32.90     32.90 o
   9   2  14        1.34      -34.97     36.61 o
  -9   3  14       31.72       48.79     29.13 o
  -8   3  14      181.90      259.00     42.58 o
  -7   3  14       36.74       72.33     25.82 o
  -6   3  14        9.24        5.81     20.94 o
  -5   3  14        0.10       -3.28     20.36 o
  -4   3  14      954.99     1074.57     46.33 o
  -3   3  14      121.37       97.36     28.25 o
  -2   3  14       23.94       18.83     20.42 o
  -1   3  14      579.10      729.37     34.69 o
   0   3  14     1199.66     1036.43     43.81 o
   1   3  14      292.89      274.64     32.62 o
   2   3  14        0.15      -12.00     20.44 o
   3   3  14        9.89      -13.67     22.81 o
   4   3  14       75.69       71.87     26.32 o
   5   3  14       61.12       67.71     40.48 o
   6   3  14       53.38       48.14     37.76 o
   7   3  14        0.73      -30.07     33.14 o
   8   3  14       21.78       55.36     41.04 o
   9   3  14       42.05        6.71     39.53 o
  -9   4  14       40.39       18.03     28.44 o
  -8   4  14       17.11      -23.95     27.56 o
  -7   4  14        7.75       20.72     23.80 o
  -6   4  14        1.02        5.86     21.07 o
  -5   4  14        7.66       28.02     20.95 o
  -4   4  14      327.76      332.42     31.81 o
  -3   4  14       25.19       10.96     20.03 o
  -2   4  14     1029.22     1035.60     44.80 o
  -1   4  14        7.59        1.23     20.13 o
   0   4  14      137.21      184.78     30.30 o
   1   4  14       53.57       48.08     22.85 o
   2   4  14      119.07      102.34     32.11 o
   3   4  14      131.45      134.78     28.71 o
   4   4  14       31.89        9.86     24.43 o
   5   4  14      170.16      149.93     33.60 o
   6   4  14        4.86       40.77     35.91 o
   7   4  14        0.36      -27.68     34.10 o
   8   4  14       21.83       16.23     37.02 o
  -9   5  14        5.46       -7.67     33.85 o
  -8   5  14      184.85      183.88     34.37 o
  -7   5  14       12.71       17.84     24.99 o
  -6   5  14        5.33       -9.78     20.99 o
  -5   5  14        0.89       -1.34     20.69 o
  -4   5  14       35.98       36.27     23.59 o
  -3   5  14       41.31       30.35     21.02 o
  -2   5  14        0.46        6.74     23.50 o
  -1   5  14       44.48       75.73     27.21 o
   0   5  14      207.28      153.63     29.75 o
   1   5  14       44.73       46.45     23.07 o
   2   5  14       71.91       66.67     28.31 o
   3   5  14        0.11       49.17     25.93 o
   4   5  14      435.82      393.45     35.61 o
   5   5  14       25.39      -11.67     41.28 o
   6   5  14       52.83       22.64     35.72 o
   7   5  14       16.63       92.96     37.83 o
   8   5  14       26.96       28.87     35.83 o
  -9   6  14       42.00       21.35     29.92 o
  -8   6  14       24.39       41.97     29.24 o
  -7   6  14        5.96       14.39     23.94 o
  -6   6  14        2.80       -3.17     22.67 o
  -5   6  14        8.12       14.22     21.91 o
  -4   6  14      229.35      309.10     29.44 o
  -3   6  14      415.55      429.05     31.15 o
  -2   6  14       16.84      -10.80     22.28 o
  -1   6  14       94.99       91.36     23.44 o
   0   6  14       21.46       12.29     20.97 o
   1   6  14       52.89       39.48     22.56 o
   2   6  14       42.24       60.66     26.65 o
   3   6  14        5.86        0.26     23.78 o
   4   6  14       45.65       56.24     26.65 o
   5   6  14       27.03       67.63     35.36 o
   6   6  14       79.89       95.71     40.01 o
   7   6  14       60.14       18.26     35.75 o
   8   6  14        0.12       14.56     37.63 o
  -8   7  14       33.18       16.76     37.47 o
  -7   7  14       48.47       59.22     29.86 o
  -6   7  14       59.49       56.31     25.36 o
  -5   7  14       63.61       46.41     22.99 o
  -4   7  14       41.04       21.18     21.59 o
  -3   7  14      126.09       95.14     33.52 o
  -2   7  14      204.10      231.11     27.11 o
  -1   7  14       49.27       12.09     22.13 o
   0   7  14      109.87       95.04     26.99 o
   1   7  14      114.97      120.46     27.10 o
   2   7  14       73.01       75.66     27.45 o
   3   7  14      144.48      211.69     32.49 o
   4   7  14       48.05       19.22     34.46 o
   5   7  14       20.32       24.24     52.43 o
   6   7  14        2.70      -32.41     35.05 o
   7   7  14       31.81      -34.57     35.17 o
   8   7  14       68.57       42.02     39.96 o
  -8   8  14        5.48       26.36     30.49 o
  -7   8  14       18.88      -24.91     25.91 o
  -6   8  14       27.42       18.24     24.36 o
  -5   8  14       34.67       29.34     26.65 o
  -4   8  14       59.97       40.45     27.74 o
  -3   8  14       77.55       56.83     23.19 o
  -2   8  14        1.58       11.07     26.60 o
  -1   8  14      241.26      257.43     31.63 o
   0   8  14        1.13       31.76     24.60 o
   1   8  14       86.65      107.33     26.28 o
   2   8  14      152.80      152.82     66.37 o
   3   8  14       12.13       17.43     34.97 o
   4   8  14        9.26       57.76     35.99 o
   5   8  14      149.90      139.91     40.85 o
   6   8  14       20.75       -4.49     33.48 o
   7   8  14       33.85       18.39     37.27 o
  -8   9  14        9.45       15.11     29.58 o
  -7   9  14       83.40       57.99     30.63 o
  -6   9  14        6.15       -0.86     27.74 o
  -5   9  14      113.17      104.07     27.58 o
  -4   9  14      115.12      113.90     42.83 o
  -3   9  14        0.36      -21.26     21.26 o
  -2   9  14       81.39       56.57     23.53 o
  -1   9  14        0.02        0.09     21.93 o
   0   9  14      103.42       88.43     28.42 o
   1   9  14      131.04      156.72     28.79 o
   2   9  14        2.51        7.05     28.20 o
   3   9  14      143.16      185.38     43.31 o
   4   9  14       35.90      -12.83     59.31 o
   5   9  14       24.40       74.41     39.93 o
   6   9  14       22.44      -21.13     33.57 o
   7   9  14       35.09       15.35     54.52 o
  -7  10  14        0.26       21.12     38.59 o
  -6  10  14        0.44      -12.12     26.68 o
  -5  10  14        8.60       44.77     28.08 o
  -4  10  14        5.08        0.40     45.79 o
  -3  10  14        5.55       54.24     24.86 o
  -2  10  14       95.15       57.10     25.69 o
  -1  10  14      299.62      287.07     32.91 o
   0  10  14        2.67       -1.16     37.97 o
   1  10  14      148.31      147.50     40.80 o
   2  10  14      106.39      121.63     41.99 o
   3  10  14       16.94      -34.66     34.66 o
   4  10  14       38.80       10.95     38.84 o
   5  10  14       81.00       78.13     38.73 o
   6  10  14        0.04      -32.38     32.38 o
  -6  11  14        9.06       -7.71     28.44 o
  -5  11  14       59.14       36.15     30.58 o
  -4  11  14        7.16      -25.41     25.41 o
  -3  11  14       14.85       10.53     31.77 o
  -2  11  14       83.53       78.22     29.39 o
  -1  11  14        0.43      -20.48     36.02 o
   0  11  14       28.08       42.75     56.19 o
   1  11  14      161.37      200.26     46.87 o
   2  11  14        1.44       10.42     38.52 o
   3  11  14       93.82      188.99     47.47 o
   4  11  14        3.98       15.84     48.69 o
   5  11  14        4.05       20.03     34.80 o
  -5  12  14        5.17       66.28     37.73 o
  -4  12  14        1.24      -17.72     44.44 o
  -3  12  14       94.22      198.90     88.24 o
  -2  12  14       58.66       93.99     43.43 o
  -1  12  14      118.84      175.38     60.61 o
   0  12  14        6.51       17.37     40.95 o
   1  12  14       24.08       86.64     56.02 o
   2  12  14       31.49       74.08     44.42 o
   3  12  14       26.70       34.84     50.90 o
   4  12  14       11.38      -17.49     64.97 o
   5  12  14       75.79      136.02     73.19 o
  -4  13  14        0.85       24.36     37.14 o
  -3  13  14        2.33       33.68     49.23 o
  -2  13  14        1.06        8.08     58.87 o
  -1  13  14       16.51      -36.82     36.82 o
   0  13  14        0.95      -11.07     37.77 o
   1  13  14       40.29       82.29     43.53 o
   2  13  14       12.55       29.64     42.56 o
   3  13  14       61.60      -40.93     40.93 o
  -2  14  14        1.38      -40.27     53.37 o
  -1  14  14        6.33        1.40     49.65 o
   0  14  14        0.11      -25.31     43.06 o
   1  14  14        3.66      -33.29     41.13 o
  -9   1  15       10.57        7.83     29.27 o
  -8   1  15        2.85       13.69     27.59 o
  -7   1  15       76.17       26.53     28.46 o
  -6   1  15       37.15       33.37     23.00 o
  -5   1  15       42.59       55.04     25.82 o
  -4   1  15       49.31       33.34     22.27 o
  -3   1  15      179.84      135.36     26.70 o
  -2   1  15      190.35      146.92     26.72 o
  -1   1  15        8.11        8.46     24.79 o
   0   1  15       13.10       27.80     20.12 o
   1   1  15        7.35        5.97     20.37 o
   2   1  15       22.69       20.54     20.85 o
   3   1  15        8.95       19.61     20.48 o
   4   1  15       38.81       16.50     21.18 o
   5   1  15       45.11       29.52     28.02 o
   6   1  15        0.01      -22.16     24.01 o
   7   1  15        3.26       46.17     38.32 o
   8   1  15        4.12       32.27     39.10 o
  -9   2  15       19.44       40.64     30.94 o
  -8   2  15        6.09        5.97     28.53 o
  -7   2  15       27.27       46.43     27.66 o
  -6   2  15        5.44        3.29     21.45 o
  -5   2  15      125.78      112.57     25.65 o
  -4   2  15       17.40       24.19     22.00 o
  -3   2  15       35.52       57.88     32.77 o
  -2   2  15      153.58      113.59     26.58 o
  -1   2  15       10.65       20.12     22.72 o
   0   2  15      824.72      832.66     41.32 o
   1   2  15      128.93      171.30     26.98 o
   2   2  15      171.80      146.57     27.22 o
   3   2  15        6.19       40.26     23.61 o
   4   2  15       19.54       33.63     24.22 o
   5   2  15      111.57      141.48     43.88 o
   6   2  15       11.42        0.86     33.93 o
   7   2  15       17.01       13.79     35.53 o
   8   2  15        4.88      -21.39     35.77 o
  -9   3  15       13.94       -3.88     29.16 o
  -8   3  15        3.89      -25.14     25.14 o
  -7   3  15        1.89       -6.65     31.94 o
  -6   3  15        6.87      -16.22     23.87 o
  -5   3  15        0.52        4.29     20.73 o
  -4   3  15       48.38       28.17     22.06 o
  -3   3  15       70.68       77.51     26.05 o
  -2   3  15      743.27      607.19     37.90 o
  -1   3  15      156.14      208.88     28.11 o
   0   3  15       32.28        0.71     22.11 o
   1   3  15        0.55       17.38     22.88 o
   2   3  15      384.28      410.25     38.74 o
   3   3  15      226.15      248.11     28.78 o
   4   3  15      248.50      297.62     34.77 o
   5   3  15      120.19      151.06     52.19 o
   6   3  15       14.50       18.73     35.66 o
   7   3  15        3.10      -19.10     37.42 o
   8   3  15        1.63       17.91     39.64 o
  -9   4  15        6.27        7.74     30.11 o
  -8   4  15        2.67      -15.86     26.19 o
  -7   4  15      164.48      180.60     34.79 o
  -6   4  15        2.76       20.98     24.39 o
  -5   4  15        8.12       -2.55     21.72 o
  -4   4  15       19.45        1.78     21.53 o
  -3   4  15      175.77      165.94     29.12 o
  -2   4  15     1633.88     1615.06     71.54 o
  -1   4  15        9.18       18.51     23.20 o
   0   4  15      554.25      480.21     44.85 o
   1   4  15       21.56       38.51     23.84 o
   2   4  15       67.73       34.06     24.05 o
   3   4  15       14.42       32.05     25.99 o
   4   4  15      224.10      232.44     36.79 o
   5   4  15       37.19      114.08     70.77 o
   6   4  15        2.00        0.68     35.91 o
   7   4  15      119.34      113.99     43.76 o
   8   4  15        1.84      -42.42     51.28 o
  -9   5  15        5.60        4.63     29.92 o
  -8   5  15        0.26        1.46     28.42 o
  -7   5  15      117.08       60.93     40.39 o
  -6   5  15       42.61       56.21     25.93 o
  -5   5  15      265.17      218.44     29.38 o
  -4   5  15      334.83      325.14     30.37 o
  -3   5  15       23.42        0.89     25.82 o
  -2   5  15       15.11      -22.04     22.04 o
  -1   5  15      595.22      671.88     39.76 o
   0   5  15      286.96      281.09     27.97 o
   1   5  15       22.10       24.63     24.27 o
   2   5  15      106.22      150.90     54.67 o
   3   5  15       36.54       42.56     27.38 o
   4   5  15       42.33       38.61     26.81 o
   5   5  15       26.14      107.62     71.21 o
   6   5  15       10.34      -32.52     33.61 o
   7   5  15        0.19      -21.96     35.68 o
   8   5  15        0.95       21.01     39.18 o
  -8   6  15        8.84       53.30     30.71 o
  -7   6  15      107.42      133.39     39.35 o
  -6   6  15       19.68       44.70     31.62 o
  -5   6  15      130.50      166.67     29.51 o
  -4   6  15      184.95      187.18     30.82 o
  -3   6  15       47.02       62.07     25.25 o
  -2   6  15      213.92      188.92     30.53 o
  -1   6  15       42.15       -1.27     24.41 o
   0   6  15      545.12      601.10     34.51 o
   1   6  15       11.04       19.66     24.16 o
   2   6  15      100.22      117.04     29.38 o
   3   6  15       13.83      -25.90     25.90 o
   4   6  15        0.25       -1.75     31.56 o
   5   6  15       88.61       84.68     48.32 o
   6   6  15       13.19      -19.92     35.84 o
   7   6  15        0.33      -27.89     36.00 o
  -8   7  15        6.02       23.79     29.54 o
  -7   7  15       34.81       84.68     44.08 o
  -6   7  15       10.74       -0.33     26.46 o
  -5   7  15      106.24      139.01     33.85 o
  -4   7  15       22.74       -0.40     26.00 o
  -3   7  15       23.90       -3.67     22.88 o
  -2   7  15      336.51      329.18     30.68 o
  -1   7  15       84.02       92.52     30.36 o
   0   7  15       14.29       11.59     21.74 o
   1   7  15        0.09       -7.36     23.66 o
   2   7  15      451.49      477.40     40.80 o
   3   7  15      203.06      285.62     35.60 o
   4   7  15       66.85       55.56     38.98 o
   5   7  15       14.59        4.31     35.78 o
   6   7  15        1.72       22.20     36.90 o
   7   7  15        1.17      -35.93     35.93 o
  -7   8  15       47.98       19.86     30.15 o
  -6   8  15        0.68       40.82     29.84 o
  -5   8  15       37.38       28.88     28.86 o
  -4   8  15       25.36      -23.55     25.44 o
  -3   8  15        0.03      -33.29     33.29 o
  -2   8  15       97.24       74.32     24.79 o
  -1   8  15       62.72      132.33     41.10 o
   0   8  15       27.91       26.02     24.97 o
   1   8  15      226.01      186.75     30.22 o
   2   8  15      132.00      151.36     33.08 o
   3   8  15       36.85      155.27     41.37 o
   4   8  15       23.08      -16.44     64.89 o
   5   8  15        7.91      -20.26     35.57 o
   6   8  15       32.94      -21.71     42.46 o
   7   8  15        3.00      -35.55     35.55 o
  -7   9  15       25.55        0.18     29.95 o
  -6   9  15       32.48       34.50     30.14 o
  -5   9  15       15.96       28.39     28.98 o
  -4   9  15       11.03       55.11     33.96 o
  -3   9  15       13.43      -26.77     26.77 o
  -2   9  15        5.24       22.51     25.78 o
  -1   9  15      105.20      105.75     29.16 o
   0   9  15       14.68       30.09     29.36 o
   1   9  15        9.45       19.57     25.58 o
   2   9  15       50.10       20.66     35.83 o
   3   9  15       23.30       40.76     38.77 o
   4   9  15        1.14       42.87     73.56 o
   5   9  15        0.80       -9.10     55.61 o
   6   9  15        2.97       -6.71     35.25 o
  -6  10  15        6.48      -18.54     28.19 o
  -5  10  15       25.31       26.86     29.90 o
  -4  10  15        2.80       55.14     34.02 o
  -3  10  15        2.86       44.02     43.67 o
  -2  10  15        0.00      -25.86     25.86 o
  -1  10  15       82.07       81.52     30.01 o
   0  10  15       28.80       19.31     44.49 o
   1  10  15        6.54       -2.78     35.90 o
   2  10  15        0.65      -34.97     34.97 o
   3  10  15       14.47        5.01     38.33 o
   4  10  15        1.59      -14.48     33.95 o
   5  10  15        0.07      -33.80     33.80 o
  -5  11  15       23.58        4.85     33.52 o
  -4  11  15        0.10      -13.81     32.52 o
  -3  11  15        1.53       16.86     33.53 o
  -2  11  15        1.08      -19.96     35.24 o
  -1  11  15       15.85       48.71     39.98 o
   0  11  15       21.76      -21.73     35.46 o
   1  11  15        0.47      -34.64     37.60 o
   2  11  15       38.94       51.61     59.85 o
   3  11  15       10.76      -48.00     56.38 o
   4  11  15        0.96      -32.52     32.52 o
   5  11  15        5.73       36.06     39.46 o
  -4  12  15        5.42        3.50     36.87 o
  -3  12  15        0.69      -40.22     40.22 o
  -2  12  15       46.16       -8.34     40.19 o
  -1  12  15        3.67      -10.20     39.68 o
   0  12  15       18.81       13.68     40.54 o
   1  12  15        0.22       19.23     41.74 o
   2  12  15        0.71        4.71     41.51 o
   3  12  15        0.32       17.62     71.35 o
   4  12  15        0.57      -37.55     37.55 o
  -3  13  15       40.24       17.96     52.25 o
  -2  13  15       14.44       35.53    133.24 o
  -1  13  15       16.51      -16.26     46.57 o
   0  13  15        0.15      -39.21     39.21 o
   1  13  15        0.03      -17.37     45.39 o
   2  13  15        2.63       76.53     58.65 o
  -9   0  16       10.37      -51.24     51.24 o
  -8   0  16       13.63      -18.23     38.41 o
  -7   0  16      172.11      180.11     93.16 o
  -6   0  16       14.89       16.31     39.20 o
  -5   0  16      291.36      301.49     43.49 o
  -4   0  16        5.93       30.41     40.03 o
  -3   0  16      231.49      210.13     46.64 o
  -2   0  16      139.54      119.24     36.31 o
  -1   0  16      186.03      161.33     60.01 o
   0   0  16     2182.43     2164.58     87.35 o
   1   0  16       31.94       -7.44     29.68 o
   2   0  16     2335.40     2240.78    131.22 o
   3   0  16       96.66       59.84     33.34 o
   4   0  16       45.39      -16.02     60.24 o
   5   0  16       29.76       53.91     42.02 o
   6   0  16      234.45      280.30     44.93 o
   7   0  16       81.34      110.54     66.95 o
   8   0  16       82.84      -12.19     70.03 o
  -9   1  16       13.44      -14.49     29.04 o
  -8   1  16       17.01       15.50     29.73 o
  -7   1  16       22.72       41.40     29.58 o
  -6   1  16      515.50      483.81     43.45 o
  -5   1  16      288.85      263.12     29.52 o
  -4   1  16      791.71      835.50     44.77 o
  -3   1  16      431.18      426.81     38.33 o
  -2   1  16      353.54      355.94     33.97 o
  -1   1  16        0.09       30.17     23.84 o
   0   1  16       24.26       17.70     21.84 o
   1   1  16        4.29      -17.91     25.14 o
   2   1  16     2193.81     2164.31     60.82 o
   3   1  16      643.02      598.89     36.16 o
   4   1  16      899.78      913.41     44.16 o
   5   1  16       49.42       66.53     29.68 o
   6   1  16       12.50       31.83     31.09 o
   7   1  16        0.43       -6.34     38.11 o
   8   1  16        0.35       -1.45     39.99 o
  -9   2  16       23.03        6.42     32.75 o
  -8   2  16      100.26      105.26     34.76 o
  -7   2  16        3.10       40.04     29.18 o
  -6   2  16      123.41      135.11     38.93 o
  -5   2  16       37.27       14.51     22.79 o
  -4   2  16        4.73       13.92     22.84 o
  -3   2  16      423.80      380.29     40.25 o
  -2   2  16     3235.13     3378.48     85.70 o
  -1   2  16        6.69       51.74     24.02 o
   0   2  16      926.93      937.48     45.01 o
   1   2  16      703.23      653.35     40.17 o
   2   2  16      372.29      332.87     37.92 o
   3   2  16       14.52       -4.15     23.64 o
   4   2  16       89.70      105.94     27.00 o
   5   2  16        3.24      -17.60     29.58 o
   6   2  16      131.33      104.16     41.31 o
   7   2  16       97.36       40.97     43.53 o
   8   2  16      131.65      149.23     48.22 o
  -8   3  16        0.01       -9.56     28.62 o
  -7   3  16        6.46       24.06     35.56 o
  -6   3  16      590.17      697.08     49.00 o
  -5   3  16      179.79      155.89     30.21 o
  -4   3  16      959.44     1091.07     48.68 o
  -3   3  16      159.33      154.86     46.84 o
  -2   3  16        8.31      -17.05     22.98 o
  -1   3  16      218.16      201.68     35.46 o
   0   3  16       24.59       19.85     27.08 o
   1   3  16        6.50        8.49     27.66 o
   2   3  16      956.46      928.80     45.41 o
   3   3  16     1083.89     1088.55     48.60 o
   4   3  16      277.29      358.17     35.73 o
   5   3  16        0.41       33.92     65.48 o
   6   3  16       88.05       89.82     42.57 o
   7   3  16       11.71       17.52     54.42 o
   8   3  16        0.92       47.67     44.05 o
  -8   4  16       47.07       34.79     40.22 o
  -7   4  16      139.31      162.03     35.67 o
  -6   4  16        5.13      -17.22     35.37 o
  -5   4  16        0.69      -25.33     25.33 o
  -4   4  16       27.99       23.91     23.29 o
  -3   4  16       55.01       40.72     26.64 o
  -2   4  16       50.76       72.64     25.94 o
  -1   4  16      225.57      157.39     29.09 o
   0   4  16      554.18      518.62     37.60 o
   1   4  16      634.88      680.46     40.93 o
   2   4  16      810.10      867.74     76.19 o
   3   4  16       45.15       43.63     25.15 o
   4   4  16       11.65      -26.76     26.76 o
   5   4  16       69.44      122.89     74.00 o
   6   4  16       85.41       74.82     41.62 o
   7   4  16      127.47       90.62     44.31 o
  -8   5  16        2.78      -19.52     29.51 o
  -7   5  16       35.49      -14.58     27.33 o
  -6   5  16      192.01      170.96     33.58 o
  -5   5  16      202.82      219.91     36.36 o
  -4   5  16       84.71      124.38     28.76 o
  -3   5  16      363.27      434.19     33.96 o
  -2   5  16      167.38      180.08     30.79 o
  -1   5  16       36.62        6.44     29.35 o
   0   5  16       15.40       -1.66     23.37 o
   1   5  16       27.16       33.49     24.17 o
   2   5  16      418.48      419.33     35.89 o
   3   5  16       78.44       81.89     39.16 o
   4   5  16       77.46       72.99     50.35 o
   5   5  16      222.01      329.46     92.06 o
   6   5  16       42.59       51.84     40.60 o
   7   5  16        0.57        9.09     39.97 o
  -8   6  16       30.93       61.49     32.87 o
  -7   6  16       29.30      -14.92     40.62 o
  -6   6  16        6.97       37.59     29.39 o
  -5   6  16        0.01        7.73     27.27 o
  -4   6  16       37.85       16.62     41.58 o
  -3   6  16        9.21      -10.68     22.27 o
  -2   6  16      442.54      509.01     39.71 o
  -1   6  16      117.64      157.90     30.83 o
   0   6  16      115.25       98.39     27.79 o
   1   6  16      194.98      212.19     31.40 o
   2   6  16      114.12      128.98     31.57 o
   3   6  16      152.93      188.99     41.70 o
   4   6  16       31.15       62.92     47.96 o
   5   6  16        2.13      -28.09     43.33 o
   6   6  16       48.38       40.62     39.06 o
   7   6  16      190.93      216.62     50.69 o
  -7   7  16       21.47       -5.35     28.99 o
  -6   7  16       62.21       29.47     30.77 o
  -5   7  16      112.61      143.31     34.06 o
  -4   7  16       53.16       23.10     33.03 o
  -3   7  16      264.93      292.88     33.71 o
  -2   7  16        0.01       29.46     22.99 o
  -1   7  16        1.35      -24.73     25.61 o
   0   7  16        2.50       -8.17     24.24 o
   1   7  16       60.32       68.15     28.47 o
   2   7  16       87.97       98.94     31.23 o
   3   7  16      152.97      145.67     42.75 o
   4   7  16       24.23       61.66     77.37 o
   5   7  16       47.57       66.50     38.94 o
   6   7  16       40.74       51.68     43.02 o
  -7   8  16      227.79      234.25     39.69 o
  -6   8  16        9.16      -27.91     27.91 o
  -5   8  16       56.80      -13.52     27.53 o
  -4   8  16       15.81      -22.82     32.18 o
  -3   8  16      229.87      219.73     40.91 o
  -2   8  16        3.04      -10.85     24.78 o
  -1   8  16      403.69      437.13     61.05 o
   0   8  16        2.15        9.71     29.18 o
   1   8  16      217.96      320.57     39.49 o
   2   8  16      107.14      100.78     33.72 o
   3   8  16        0.89       17.72     38.60 o
   4   8  16       62.74       41.11     77.96 o
   5   8  16       20.15       17.96     48.68 o
   6   8  16       34.24       -3.19     38.45 o
  -6   9  16        1.94      -28.34     28.34 o
  -5   9  16      104.87      107.48     47.83 o
  -4   9  16        0.26       26.69     38.20 o
  -3   9  16       78.07      110.07     37.21 o
  -2   9  16       76.19       85.75     40.46 o
  -1   9  16        5.57      -24.25     24.25 o
   0   9  16       16.79      -28.42     28.42 o
   1   9  16      114.27      182.44     36.70 o
   2   9  16        2.65       49.41     38.70 o
   3   9  16       88.92      124.83     44.60 o
   4   9  16        0.36       91.76     72.09 o
   5   9  16      113.86       55.62     39.92 o
  -5  10  16        0.26      -29.18     29.18 o
  -4  10  16       22.71      -16.52     33.14 o
  -3  10  16       19.97      -25.12     31.51 o
  -2  10  16       45.47       56.42     30.50 o
  -1  10  16      155.59      211.42     34.68 o
   0  10  16        2.08      -29.79     29.99 o
   1  10  16      164.29      100.53     44.27 o
   2  10  16       14.11       -9.73     38.06 o
   3  10  16       17.23      -47.30     47.30 o
   4  10  16        5.37      -46.23     46.23 o
   5  10  16        7.77       15.60     40.34 o
  -5  11  16       10.71       39.38     32.00 o
  -4  11  16        2.26       68.97     37.71 o
  -3  11  16      133.27      103.00     56.57 o
  -2  11  16       12.70       92.28     44.97 o
  -1  11  16        7.31        0.85     39.93 o
   0  11  16        3.02       13.50     40.64 o
   1  11  16       65.94       19.76     40.76 o
   2  11  16        3.61        2.92     42.39 o
   3  11  16       74.87      174.42     91.76 o
   4  11  16        0.57        1.33     39.52 o
  -3  12  16       79.34      -18.80     49.18 o
  -2  12  16        3.08       13.25     49.01 o
  -1  12  16      238.68      272.92     53.09 o
   0  12  16        0.21      -30.12     44.79 o
   1  12  16       20.18       20.56     55.37 o
   2  12  16       13.36        6.82     48.95 o
  -8   1  17        5.18       -6.91     30.30 o
  -7   1  17       11.16        3.82     36.32 o
  -6   1  17        0.30      -26.19     26.19 o
  -5   1  17        0.26        0.22     28.71 o
  -4   1  17        7.69       58.73     25.94 o
  -3   1  17        4.57       36.26     26.37 o
  -2   1  17      262.94      258.66     32.67 o
  -1   1  17        1.84       -8.79     24.14 o
   0   1  17        3.26      -20.95     23.16 o
   1   1  17       42.76      102.22     24.32 o
   2   1  17       54.33       24.19     23.32 o
   3   1  17       67.99       98.09     25.10 o
   4   1  17        0.84       -5.24     23.32 o
   5   1  17        4.73       19.86     32.86 o
   6   1  17        3.74      -14.95     30.66 o
   7   1  17        0.60       18.11     41.78 o
  -8   2  17        2.09      -17.21     30.66 o
  -7   2  17        0.54        8.48     29.44 o
  -6   2  17        4.65       -7.98     28.22 o
  -5   2  17       14.84        1.30     28.13 o
  -4   2  17        9.35       37.01     29.32 o
  -3   2  17        0.05       -8.21     25.72 o
  -2   2  17       44.65       32.80     26.01 o
  -1   2  17       12.42       16.18     24.10 o
   0   2  17      235.94      224.67     39.31 o
   1   2  17        5.92      -22.15     23.65 o
   2   2  17      180.96      151.88     33.53 o
   3   2  17       30.76       50.74     26.94 o
   4   2  17       13.64       19.47     26.23 o
   5   2  17        0.35       -9.52     41.90 o
   6   2  17       11.84       24.69     32.43 o
   7   2  17        0.07       23.99     49.36 o
  -8   3  17        4.57      -25.02     28.47 o
  -7   3  17        0.17       20.85     29.80 o
  -6   3  17       64.45       83.30     32.32 o
  -5   3  17        5.37       10.01     28.83 o
  -4   3  17       18.45       35.86     32.15 o
  -3   3  17        1.42      -13.33     25.11 o
  -2   3  17       25.60        4.04     24.84 o
  -1   3  17       69.58       59.40     25.51 o
   0   3  17       81.96       59.36     27.04 o
   1   3  17       22.20      -23.48     23.48 o
   2   3  17       13.63       13.79     32.74 o
   3   3  17       25.77       68.88     27.02 o
   4   3  17       47.38       84.25     28.04 o
   5   3  17       31.60       16.07     45.38 o
   6   3  17        0.61      -35.95     46.02 o
   7   3  17        3.58       29.61     40.90 o
  -8   4  17       45.29       31.17     31.65 o
  -7   4  17        0.67       -4.64     29.86 o
  -6   4  17        4.38      -25.55     27.69 o
  -5   4  17       68.27       80.30     30.71 o
  -4   4  17       82.64       48.44     35.72 o
  -3   4  17       97.46       98.15     49.50 o
  -2   4  17       80.65      120.72     38.98 o
  -1   4  17        4.90       43.95     27.57 o
   0   4  17      618.91      685.78     42.53 o
   1   4  17      119.69      103.98     28.25 o
   2   4  17       97.46       90.83     31.45 o
   3   4  17       30.25       83.55     27.23 o
   4   4  17       11.03      -12.12     41.69 o
   5   4  17        9.89      -49.92     64.75 o
   6   4  17       83.91      128.39     46.80 o
   7   4  17        1.94      -29.19     38.54 o
  -7   5  17        5.10      -13.85     32.50 o
  -6   5  17      162.94      195.32     51.30 o
  -5   5  17        9.78       44.95     30.11 o
  -4   5  17       39.63       31.82     34.53 o
  -3   5  17       71.24      111.89     30.07 o
  -2   5  17       91.20      133.08     33.92 o
  -1   5  17      201.26      199.33     42.22 o
   0   5  17        9.94        9.29     25.88 o
   1   5  17      251.93      330.72     34.81 o
   2   5  17       34.84       64.70     27.15 o
   3   5  17        0.02       35.29     40.20 o
   4   5  17        0.61      -57.85     66.07 o
   5   5  17       16.15       11.01     70.03 o
   6   5  17        5.31      -35.25     35.25 o
  -7   6  17        0.97       12.64     30.23 o
  -6   6  17        0.00      -30.30     30.30 o
  -5   6  17       17.49       39.11     30.30 o
  -4   6  17       70.10       33.30     35.20 o
  -3   6  17       71.59       56.97     28.71 o
  -2   6  17      192.30      154.42     34.41 o
  -1   6  17       74.95      116.95     33.13 o
   0   6  17      312.26      284.02     38.85 o
   1   6  17       84.53      110.56     49.84 o
   2   6  17       60.05       87.17     31.57 o
   3   6  17       13.85       -1.83     34.16 o
   4   6  17       36.97       46.25     72.68 o
   5   6  17       22.00        3.67     70.77 o
   6   6  17        0.83      -30.44     38.29 o
  -7   7  17        2.99       26.48     33.31 o
  -6   7  17      200.99      180.04     37.69 o
  -5   7  17        0.82        6.01     30.18 o
  -4   7  17        4.75       50.03     34.94 o
  -3   7  17        0.00       11.34     34.11 o
  -2   7  17        0.10       13.11     25.99 o
  -1   7  17        6.48       12.10     30.88 o
   0   7  17       15.88        5.27     31.05 o
   1   7  17       45.34       27.19     36.61 o
   2   7  17       11.93      -11.70     29.69 o
   3   7  17       44.16       93.12     45.48 o
   4   7  17       19.09       44.19     75.46 o
   5   7  17        1.97      -34.25     48.51 o
   6   7  17        1.34      -35.82     35.82 o
  -6   8  17        4.18       19.76     31.33 o
  -5   8  17        0.29        1.39     28.81 o
  -4   8  17        8.81       -1.50     32.89 o
  -3   8  17        8.72       -8.72     33.01 o
  -2   8  17        0.07       39.96     28.39 o
  -1   8  17       10.79        6.26     32.68 o
   0   8  17      224.40      285.41     44.82 o
   1   8  17        0.31      -15.25     30.33 o
   2   8  17       35.68       47.54     40.91 o
   3   8  17       24.88      -21.16     38.81 o
   4   8  17       13.23      -68.71     68.71 o
   5   8  17       37.43       18.64     40.98 o
  -5   9  17       11.83       -9.59     30.51 o
  -4   9  17       27.24       11.22     35.13 o
  -3   9  17       33.72       45.23     36.05 o
  -2   9  17       18.64      -29.07     29.07 o
  -1   9  17        6.12        0.72     27.41 o
   0   9  17        5.97      -15.27     32.50 o
   1   9  17       58.15      100.19     76.71 o
   2   9  17        0.72       30.93     39.10 o
   3   9  17        0.47       -1.69     63.35 o
   4   9  17        0.76       -6.02     77.67 o
  -4  10  17        0.21       -6.31     49.11 o
  -3  10  17       11.62      -14.56     47.33 o
  -2  10  17       20.77       76.10     34.52 o
  -1  10  17       11.82       50.49     29.80 o
   0  10  17        0.03       -5.18     39.39 o
   1  10  17       22.31       37.03     42.20 o
   2  10  17        0.17       -5.94     40.56 o
   3  10  17       11.42       80.02     83.25 o
   4  10  17        5.52      -19.33     52.11 o
  -3  11  17        0.81      -27.08     48.75 o
  -2  11  17       12.73       25.79     51.31 o
  -1  11  17       28.67       23.91     43.46 o
   0  11  17        0.38      -28.51     40.21 o
   1  11  17       11.99       44.78     43.05 o
   2  11  17        3.20      -29.28     41.92 o
  -7   0  18      154.49      200.12     56.00 o
  -6   0  18      117.61      132.21     73.19 o
  -5   0  18       39.62       53.29     96.83 o
  -4   0  18        4.18       22.02     60.05 o
  -3   0  18       46.88       29.66     57.85 o
  -2   0  18        6.03      -36.04     36.04 o
  -1   0  18        2.92      -18.03     31.79 o
   0   0  18      286.34      350.58     46.86 o
   1   0  18       22.09       12.06     41.25 o
   2   0  18      775.95      838.23     61.59 o
   3   0  18       82.41       18.45     36.14 o
   4   0  18       71.17      -21.25     44.12 o
   5   0  18       17.79       24.09     42.72 o
   6   0  18       32.12       -3.36     47.56 o
  -7   1  18        7.18        5.83     31.22 o
  -6   1  18        3.22       54.03     38.31 o
  -5   1  18        1.92        0.64     32.11 o
  -4   1  18      111.21      133.44     39.95 o
  -3   1  18        0.21       16.72     34.43 o
  -2   1  18      126.44      150.77     31.29 o
  -1   1  18      171.28      192.77     32.41 o
   0   1  18        8.58      -26.81     34.95 o
   1   1  18       25.05       32.12     25.65 o
   2   1  18        0.04        5.07     25.46 o
   3   1  18       67.62       57.82     25.82 o
   4   1  18      306.56      376.19     54.24 o
   5   1  18       76.26      -11.18     34.16 o
   6   1  18       83.32      126.95     46.73 o
  -7   2  18       36.28        5.82     31.73 o
  -6   2  18      205.73      238.38     39.47 o
  -5   2  18       18.97       -5.94     29.88 o
  -4   2  18       75.67       27.34     48.86 o
  -3   2  18      294.73      428.17     51.55 o
  -2   2  18      214.14      309.76     34.80 o
  -1   2  18       85.08      110.94     29.52 o
   0   2  18      327.15      352.73     35.98 o
   1   2  18       71.37      119.82     29.38 o
   2   2  18       32.34       58.29     27.26 o
   3   2  18      239.55      216.98     32.87 o
   4   2  18        9.88       13.32     45.48 o
   5   2  18        3.13       -4.61     44.92 o
   6   2  18        4.14       -6.61     38.75 o
  -7   3  18       20.56       36.52     30.85 o
  -6   3  18       27.44       -1.95     30.72 o
  -5   3  18        0.35       -8.07     30.96 o
  -4   3  18      148.83      217.25     43.39 o
  -3   3  18        0.03       61.33     37.98 o
  -2   3  18       40.48       20.15     28.78 o
  -1   3  18      304.39      278.88     46.25 o
   0   3  18        0.06       -5.64     25.14 o
   1   3  18       64.53       90.46     29.41 o
   2   3  18       27.00      -17.56     25.72 o
   3   3  18        0.00       22.22     26.64 o
   4   3  18      173.62      217.17     51.55 o
   5   3  18       62.52      -64.89     64.89 o
   6   3  18        7.83      -36.59     36.59 o
  -7   4  18      120.81      105.98     37.78 o
  -6   4  18      139.89      194.54     39.02 o
  -5   4  18       87.54       82.36     39.63 o
  -4   4  18        0.03      -12.98     33.57 o
  -3   4  18       13.00       -1.64     34.44 o
  -2   4  18        0.54        5.91     29.67 o
  -1   4  18       17.10      -38.64     38.64 o
   0   4  18       41.16       55.44     30.08 o
   1   4  18       12.73       26.55     39.42 o
   2   4  18       62.59       31.93     31.01 o
   3   4  18        3.13       42.47     35.00 o
   4   4  18       80.32      103.36     81.19 o
   5   4  18        0.37      -47.86     68.86 o
   6   4  18        1.14      -17.48     40.55 o
  -7   5  18        3.28       28.30     34.72 o
  -6   5  18        2.58       20.08     31.82 o
  -5   5  18       15.48      -14.46     29.36 o
  -4   5  18       40.96       13.94     34.80 o
  -3   5  18       11.71       -2.59     34.97 o
  -2   5  18       43.87      -21.39     31.41 o
  -1   5  18      130.82      123.96     37.38 o
   0   5  18       42.85       39.66     45.86 o
   1   5  18        0.08        7.10     30.88 o
   2   5  18       29.58       31.57     31.19 o
   3   5  18        0.02      -26.28     37.93 o
   4   5  18        1.33      -59.76     59.76 o
   5   5  18       19.35      -29.66     69.45 o
   6   5  18       31.63      -29.87     41.45 o
  -6   6  18       44.05       43.49     34.92 o
  -5   6  18      102.26       70.39     35.06 o
  -4   6  18       17.88       10.14     35.18 o
  -3   6  18       24.88       59.74     56.10 o
  -2   6  18       20.69       47.78     46.39 o
  -1   6  18       32.62       22.32     31.73 o
   0   6  18      110.89      151.45     36.46 o
   1   6  18        3.81       12.90     30.30 o
   2   6  18       33.90       -1.47     29.64 o
   3   6  18       33.95       24.88     39.68 o
   4   6  18        5.84       23.49     77.96 o
   5   6  18        6.39      -19.97     71.65 o
  -6   7  18        3.87      -18.44     29.56 o
  -5   7  18       57.87       47.93     32.51 o
  -4   7  18       18.91       29.55     35.02 o
  -3   7  18       47.57       61.90     37.30 o
  -2   7  18       67.59       79.10     34.08 o
  -1   7  18       50.06       22.98     32.43 o
   0   7  18       13.42      -11.89     28.63 o
   1   7  18        1.81      -12.46     31.30 o
   2   7  18       66.52       -2.27     39.53 o
   3   7  18       19.87       -0.73     95.21 o
   4   7  18       10.00       48.74     78.99 o
   5   7  18       64.62      -40.96     51.58 o
  -5   8  18       47.97       27.41     41.01 o
  -4   8  18       59.07       -4.78     36.64 o
  -3   8  18        0.13       13.81     40.17 o
  -2   8  18       58.10       28.94     31.72 o
  -1   8  18      190.95      217.63     41.44 o
   0   8  18        0.02       -3.66     32.43 o
   1   8  18        8.06       -2.49     81.53 o
   2   8  18        0.15        8.84     37.79 o
   3   8  18       11.15      -38.76     77.81 o
   4   8  18       56.55       73.85     93.08 o
  -4   9  18       21.86        5.50     36.58 o
  -3   9  18       51.33      136.86     43.63 o
  -2   9  18       14.73       24.30     37.44 o
  -1   9  18       23.65      -31.77     32.37 o
   0   9  18       51.06      157.76     39.46 o
   1   9  18        5.69       27.85     40.65 o
   2   9  18       69.10       20.62     43.22 o
   3   9  18       51.98       79.87     89.71 o
  -3  10  18        0.75       34.07     38.50 o
  -2  10  18        8.41        8.21     36.38 o
  -1  10  18        0.16      -15.00     33.03 o
   0  10  18       16.41       29.56     43.46 o
   1  10  18       79.39      152.15     60.89 o
   2  10  18        6.50       29.84     44.35 o
  -7   1  19       22.45       22.43     32.92 o
  -6   1  19        0.00       22.34     31.94 o
  -5   1  19        4.29       12.79     30.83 o
  -4   1  19        1.08      -34.11     34.11 o
  -3   1  19      126.77      100.81     51.18 o
  -2   1  19      224.77       90.47     42.16 o
  -1   1  19        0.17      -31.66     31.66 o
   0   1  19        0.85      -10.22     38.89 o
   1   1  19       24.80       20.09     43.33 o
   2   1  19       62.37       62.06     28.74 o
   3   1  19      180.98      102.18     31.06 o
   4   1  19        2.95        0.89     44.02 o
   5   1  19        5.28      -64.01     64.01 o
   6   1  19        1.78      -36.99     39.70 o
  -6   2  19       11.30       20.99     34.48 o
  -5   2  19       17.46       92.20     35.09 o
  -4   2  19        0.09       23.49     37.28 o
  -3   2  19        1.41       15.10     44.33 o
  -2   2  19        0.11      -34.49     34.49 o
  -1   2  19        7.38       12.31     32.39 o
   0   2  19       26.88       28.97     32.67 o
   1   2  19       80.87       57.85     31.66 o
   2   2  19        0.01      -14.99     32.91 o
   3   2  19        0.71      -29.71     30.13 o
   4   2  19        7.70       37.23     44.65 o
   5   2  19       35.46      106.44     77.67 o
  -6   3  19       35.68       16.95     31.53 o
  -5   3  19        5.57      -25.37     31.50 o
  -4   3  19        1.94      -32.93     35.40 o
  -3   3  19       51.38      167.16     51.19 o
  -2   3  19        8.76      -17.52     34.17 o
  -1   3  19       46.67       87.45     33.76 o
   0   3  19        1.95      -16.44     28.37 o
   1   3  19        1.14       31.06     30.77 o
   2   3  19       42.19       -2.80     33.10 o
   3   3  19       49.41       45.78     43.27 o
   4   3  19        1.85       80.46     77.96 o
   5   3  19        1.39      -60.34     68.71 o
  -6   4  19        1.19       47.06     34.64 o
  -5   4  19       37.67       62.52     38.82 o
  -4   4  19       44.17        2.02     34.73 o
  -3   4  19       35.86       32.19     46.96 o
  -2   4  19        5.32      -17.24     44.21 o
  -1   4  19       36.06       65.10     33.08 o
   0   4  19        6.17       39.02     31.77 o
   1   4  19       49.38       56.95     33.44 o
   2   4  19        3.94        3.86     31.32 o
   3   4  19       16.37       40.56     41.55 o
   4   4  19        6.92       34.06     77.08 o
   5   4  19       36.56       -6.61     78.11 o
  -6   5  19       41.65       87.08     34.16 o
  -5   5  19       45.19       -7.47     33.63 o
  -4   5  19       50.47       11.04     38.29 o
  -3   5  19       51.96      -19.27     35.34 o
  -2   5  19      104.85       90.24     42.35 o
  -1   5  19       30.83       29.01     39.04 o
   0   5  19       15.01       65.92     38.67 o
   1   5  19       90.06      188.72     38.54 o
   2   5  19       26.37       41.62     33.01 o
   3   5  19      170.03      116.96     55.15 o
   4   5  19        3.02      190.72     88.83 o
   5   5  19        0.07      -72.53     72.53 o
  -5   6  19        0.88      -32.40     32.40 o
  -4   6  19       57.55       68.33     38.92 o
  -3   6  19        0.29       37.93     38.46 o
  -2   6  19       22.17       20.71     45.61 o
  -1   6  19       40.50       36.96     39.21 o
   0   6  19        4.36       -7.03     35.56 o
   1   6  19       85.76      100.18     34.63 o
   2   6  19       43.42       14.89     41.26 o
   3   6  19       18.03      -37.00     77.23 o
   4   6  19       34.71       70.47     86.33 o
  -5   7  19       14.20       78.22     43.76 o
  -4   7  19        3.79       33.97     62.58 o
  -3   7  19        3.91      -18.69     35.17 o
  -2   7  19        4.24        0.27     32.93 o
  -1   7  19       82.53      100.77     44.39 o
   0   7  19       25.24       40.40     34.05 o
   1   7  19       15.24       47.78     36.19 o
   2   7  19        0.30       23.81     44.88 o
   3   7  19       28.99      142.56     89.85 o
   4   7  19        9.23       72.53     87.80 o
  -4   8  19        6.34        3.09     37.59 o
  -3   8  19        0.58        0.65     38.24 o
  -2   8  19        7.75      -34.41     34.99 o
  -1   8  19        0.23        4.79     41.32 o
   0   8  19        1.13       -4.18     37.68 o
   1   8  19       75.03       80.99     46.42 o
   2   8  19       22.77       23.70     45.38 o
   3   8  19        7.88      -71.79     71.79 o
  -2   9  19       15.11       14.60     38.37 o
  -1   9  19        4.55      -33.64     33.64 o
   0   9  19        3.50       26.59     43.51 o
   1   9  19        7.77      -21.18     43.61 o
  -6   0  20        7.37       -7.79     57.04 o
  -5   0  20       10.72       87.20     50.43 o
  -4   0  20      306.16      125.97     76.20 o
  -3   0  20      114.73      200.99     78.25 o
  -2   0  20      150.33      192.77     83.25 o
  -1   0  20        0.06      -13.95     56.23 o
   0   0  20       41.61       55.20     71.21 o
   1   0  20       21.90       12.38     49.30 o
   2   0  20      204.21      226.33     60.86 o
   3   0  20      348.99      441.34    104.24 o
   4   0  20      222.34      178.38     87.50 o
   5   0  20      243.01      187.05     84.86 o
  -6   1  20        5.28        6.35     41.73 o
  -5   1  20       15.41       64.15     34.83 o
  -4   1  20       61.98       86.50     77.13 o
  -3   1  20       30.23      -28.35     39.01 o
  -2   1  20      123.92      162.77     45.04 o
  -1   1  20       31.46       81.81     60.84 o
   0   1  20       56.78        7.58     39.19 o
   1   1  20      187.83      240.99     48.31 o
   2   1  20        0.24      -35.41     35.41 o
   3   1  20       29.44       -3.67     64.89 o
   4   1  20       31.90       94.99     78.25 o
  -5   2  20      103.67      108.62     38.12 o
  -4   2  20       23.14       20.38     38.81 o
  -3   2  20       49.16       51.17     48.43 o
  -2   2  20        2.02       41.17     39.53 o
  -1   2  20        0.67       20.33     35.81 o
   0   2  20       52.99       81.92     63.16 o
   1   2  20       43.48       87.78     40.25 o
   2   2  20      293.49      290.15     63.70 o
   3   2  20      197.43      261.90     77.59 o
   4   2  20      113.03       26.43     80.16 o
  -5   3  20       96.10      121.73     38.66 o
  -4   3  20       94.47       37.23     38.69 o
  -3   3  20      130.65       50.32     49.67 o
  -2   3  20       43.40       63.15     41.48 o
  -1   3  20       57.13       56.50     44.25 o
   0   3  20       31.20       25.03     41.17 o
   1   3  20      142.87      170.61     70.87 o
   2   3  20        0.55       26.26     33.77 o
   3   3  20        0.02      -48.23     48.23 o
   4   3  20        1.26      132.58     88.83 o
  -5   4  20       66.09       79.42     36.25 o
  -4   4  20       94.61      111.28     43.76 o
  -3   4  20      170.33      177.43     57.76 o
  -2   4  20       12.66       19.86     40.87 o
  -1   4  20        0.84        3.60     39.19 o
   0   4  20        0.02       70.34     42.05 o
   1   4  20       71.98       64.88     35.34 o
   2   4  20       59.33       60.00     36.32 o
   3   4  20      189.66      223.31     98.52 o
   4   4  20       87.58        6.75     84.71 o
  -4   5  20        1.84       51.25     39.65 o
  -3   5  20       46.94       27.39     39.46 o
  -2   5  20      167.47      159.10     68.12 o
  -1   5  20       77.61       89.03     54.01 o
   0   5  20       45.95       52.52     42.95 o
   1   5  20        7.41        1.76     34.47 o
   2   5  20        0.02      -37.93     37.93 o
   3   5  20       11.62      -51.53     64.60 o
  -4   6  20      112.24       85.75     44.16 o
  -3   6  20       49.35       48.54     58.89 o
  -2   6  20       48.68       74.63     71.13 o
  -1   6  20        0.43      -37.45     39.83 o
   0   6  20        0.45       15.13     41.02 o
   1   6  20       51.35       37.13     35.64 o
   2   6  20       73.61       16.37     44.32 o
   3   6  20       27.32       20.55     79.87 o
  -3   7  20       67.72       81.97     54.08 o
  -2   7  20       78.98      139.30     44.04 o
  -1   7  20       83.77      146.94     51.01 o
   0   7  20       77.96       83.44     45.76 o
   1   7  20        4.50       67.32     46.54 o
   2   7  20        0.02       39.08     46.62 o
  -1   8  20        9.43      -22.62     44.61 o
   0   8  20        0.23      -44.46     44.46 o
  -4   1  21       29.72       33.92     51.39 o
  -3   1  21       31.68       44.88     49.78 o
  -2   1  21        1.40      -60.32     73.48 o
  -1   1  21        0.36       49.45     69.32 o
   0   1  21        0.00       68.34     42.51 o
   1   1  21       15.12       61.50     52.15 o
   2   1  21       12.32       -4.29     38.17 o
   3   1  21        0.26       61.66     75.76 o
  -4   2  21       21.84       32.94     43.71 o
  -3   2  21        0.38       -9.62     48.60 o
  -2   2  21        7.12      -11.60     48.47 o
  -1   2  21       11.91       16.12     38.97 o
   0   2  21       13.13       18.92     38.37 o
   1   2  21        0.14      -21.97     40.21 o
   2   2  21        0.46      -25.53     39.31 o
   3   2  21        3.53       -6.46     82.66 o
  -4   3  21        0.04       16.60     41.08 o
  -3   3  21        2.53      -19.23     49.06 o
  -2   3  21        6.18      -46.84     46.84 o
  -1   3  21        0.02       11.56     39.21 o
   0   3  21        0.05       36.99     41.05 o
   1   3  21        5.60       22.93     42.68 o
   2   3  21        6.94       -5.95     40.31 o
   3   3  21       17.24      -34.21     73.85 o
  -3   4  21       18.29        1.74     50.77 o
  -2   4  21        1.88      -46.28     46.28 o
  -1   4  21        0.49       30.41     41.42 o
   0   4  21        5.21       55.11     43.70 o
   1   4  21        0.17        3.55     42.58 o
   2   4  21        1.73        6.18     44.66 o
  -3   5  21        0.20       42.34     43.31 o
  -2   5  21        0.02        1.49     57.41 o
  -1   5  21        1.43      -39.12     39.62 o
   0   5  21        3.51       -1.13     42.23 o
   1   5  21       90.15       97.20     49.28 o
  -1   6  21       21.07       48.90     46.00 o
   0   6  21       17.70       45.00     46.37 o
  -2   0  22        0.06       52.12     82.07 o
  -1   0  22       97.70      186.46     86.77 o
   0   0  22        0.51      -61.37     61.37 o
   1   0  22        8.01       46.39     72.38 o
  -2   1  22        6.35      -67.68     67.68 o
  -1   1  22       35.48      105.16     72.53 o
   0   1  22       64.62       19.13     76.50 o
   1   1  22      203.64      273.49     56.87 o
  -2   2  22        7.45      -45.86     48.82 o
  -1   2  22       36.67        9.38     39.74 o
   0   2  22       11.24       -0.34     41.21 o
   1   2  22        2.97      -19.62     42.15 o
  -1   3  22       18.29      -37.28     42.86 o
 
